# Supplementary material for: Clinical characteristics and mortality risk among critically ill patients with COVID-19 owing to the B.1.617.2 (Delta) variant in Vietnam: A retrospective observational study
Source: PLoS One. 2023 Jan 20;18(1):e0279713. doi: 10.1371/journal.pone.0279713 (PMC9858045; doi:10.1371/journal.pone.0279713)
Supplement: S1 Dataset — (XLSX) [file pone.0279713.s002.xlsx]

## Sheet: dataset
	Survive	discharge	days_onset_in	outcome	age	gender	h_cm	w_kg	vax_1	vax_2	smoking	alcohol	htn	cvd	copd	diabete	ckd	cancer	asthma	HIV	TB	HC	Stroke	dementia	No_comobidities	comorbid_other	pregnant	Trans	temp	sbp	dbp	br	hr	sp02	glasgow	dry_cough	prod_cough	shortness_breath	myalgia	headache	sore_throat	nausea	diarrhea	anosmia	ageusia	sneeze	stomachache	wbc	neut
1	1	1	9	3	77	2	155	47	0	0	2	2	1	1	2	1	2	1	2	2	2	2	2	2	4	0	0	1	37	140	80	21	90	95	15	1	1	2	2	2	1	2	1	2	2	2	2	14	11.9
2	2	1	8	2	63	1	160	65	1	0	2	2	1	1	2	2	2	2	2	2	2	2	2	2	2	0	0	1	37	130	80	25	80	93	15	1	1	1	2	1	2	2	1	2	2	2	2	13	12.2
3	1	1	15	3	59	1	165	65	1	0	2	2	2	2	1	2	2	2	2	2	2	2	2	2	1	1	0	4	36.8	140	80	24	101	88	15	1	1	1	1	1	1	2	1	1	1	1	2	10.9	10.2
4	2	1	19	1	74	1	162	52	1	0	1	2	2	2	2	2	1	2	2	2	2	2	2	2	1	0	0	1	36.5	110	70	25	86	85	15	1	2	1	2	1	1	2	2	1	1	1	1	28	26.7
5	2	1	28	2	68	1	168	75	1	0	1	2	2	2	2	2	2	2	2	2	2	2	2	2	0	1	0	4	37	140	60	30	100	90	15	2	2	2	2	2	2	2	2	2	2	2	2	8	7.2
6	1	1	20	3	60	1	167	65	0	0	2	2	2	2	2	2	2	2	2	2	2	2	2	2	0	0	0	4	36.7	120	80	26	86	90	15	1	1	2	2	1	1	2	2	2	2	2	2	-	-
7	2	1	2	1	21	2	156	50	1	1	2	2	2	2	2	2	2	2	2	2	2	2	2	2	0	0	0	3	36.6	116	64	20	80	99	15	2	2	2	2	1	1	2	2	2	2	1	2	7	4.6
8	1	1	38	3	66	1	167	60	0	0	2	2	2	2	2	1	2	1	2	2	2	2	2	2	2	1	0	4	36.5	150	80	30	80	80	15	2	2	2	2	2	2	2	2	2	2	2	2	10.3	5.1
9	1	1	6	3	57	1	170	65	0	0	2	2	2	2	2	2	2	2	2	2	2	2	2	2	0	0	0	3	37	130	80	24	90	85	15	1	1	1	2	1	1	1	2	1	1	2	1	14.2	13
10	1	1	12	3	73	2	152	63	1	0	2	2	2	2	2	1	2	2	2	2	2	2	2	2	1	1	0	4	36.5	120	70	24	80	92	15	1	1	2	1	1	2	2	1	1	1	2	1	7.8	6.8
11	2	1	20	2	51	1	175	90	1	0	2	2	2	2	2	2	2	2	2	2	2	2	2	2	1	0	0	1	36.8	90	50	35	100	85	14	1	1	1	2	2	1	2	2	2	2	2	2	21.2	20.1
12	1	1	12	3	75	1	180	68	0	0	2	2	2	1	1	2	2	2	2	2	2	2	2	2	2	0	0	4	37	60	40	29	90	75	12	2	2	2	2	2	2	2	2	2	2	2	2	8.5	6.8
13	1	1	11	3	86	2	155	65	0	0	2	2	1	2	2	1	2	2	2	2	2	2	2	2	2	0	0	4	36.8	163	97	25	94	99	6	2	2	2	2	2	2	2	2	2	2	2	2	15	12.2
14	1	1	10	3	48	1	170	78	1	0	2	2	2	2	2	2	2	2	2	2	2	2	2	2	0	1	0	4	38.5	130	70	23	80	80	14	1	1	1	2	2	2	2	2	1	1	2	2	26.4	22.6
15	2	1	21	1	53	2	-	-	1	0	2	2	2	2	2	2	2	2	2	2	2	1	2	2	2	1	0	4	37	120	80	24	80	94	15	1	1	1	2	1	1	2	2	2	2	2	2	5.8	4.5
16	2	1	6	1	21	1	165	54	1	1	2	2	2	2	2	2	2	2	2	2	2	2	2	2	0	0	0	3	36.6	142	88	21	94	98	15	2	2	2	2	2	2	2	2	2	2	2	2	22.6	21.2
17	2	1	5	1	62	1	162	48	1	0	1	1	1	2	2	1	2	2	2	2	2	2	2	2	2	1	0	3	36	130	80	19	80	98	15	2	2	1	1	2	2	2	2	1	1	2	2	11.4	9.2
18	1	1	7	3	63	1	170	60	0	0	2	2	1	2	2	1	2	2	2	2	2	2	2	2	2	1	0	4	36.6	120	70	25	80	94	15	1	1	1	1	1	1	2	2	1	1	2	2	4.8	3.6
19	2	1	1	1	19	1	167	59	1	0	2	2	2	2	2	2	2	2	2	2	2	2	2	2	0	0	0	4	37.7	120	70	21	80	99	15	2	2	2	2	2	2	2	2	2	2	2	2	10.6	9.4
20	2	1	11	2	52	1	163	70	0	0	2	2	2	2	2	2	2	2	2	2	2	2	2	2	0	0	0	4	36.4	110	60	22	76	93	15	1	1	1	2	2	1	2	2	2	2	2	2	11.1	9.6
21	2	1	11	2	46	2	153	52	0	0	2	2	2	2	2	2	2	2	2	2	2	2	2	2	0	0	0	1	36.5	116	78	23	69	99	15	1	2	1	1	2	2	2	2	2	2	2	2	10.2	9.5
22	1	1	9	3	67	1	168	75	1	0	2	2	1	1	2	1	2	2	2	2	2	2	2	2	3	0	0	4	36.8	140	80	22	61	98	15	1	2	1	1	1	2	2	1	2	2	2	1	11.8	9.9
23	1	1	8	3	92	1	172	70	0	0	2	2	1	2	2	1	2	2	2	2	2	2	2	2	2	0	0	4	37	130	80	25	100	88	12	2	1	1	1	1	2	1	1	2	2	2	2	4.9	4.2
24	2	1	12	1	18	2	160	62	0	0	2	2	2	2	2	2	2	2	2	2	2	2	2	2	0	0	0	1	38.5	105	62	20	76	96	12	2	2	1	1	2	2	2	2	2	2	2	2	15	13.7
25	1	1	4	3	66	1	163	80	0	0	1	2	1	1	2	2	2	2	2	2	2	2	2	2	2	0	0	4	37	120	80	30	110	99	15	1	2	1	2	2	2	2	2	2	2	2	2	12.5	9.7
26	2	1	13	1	44	2	162	52	1	0	2	2	2	2	2	2	2	2	2	2	2	2	2	2	0	0	0	1	36.5	113	61	20	78	97	15	2	2	2	2	2	1	2	2	2	2	2	2	9.7	8.9
27	1	1	9	3	72	1	165	50	0	0	1	1	2	1	1	2	2	2	2	2	2	2	2	2	2	0	0	1	38	60	40	30	120	94	12	2	2	1	2	2	2	2	2	2	2	2	2	6.2	4.7
28	2	1	12	1	51	2	168	65	1	0	2	2	2	2	2	2	2	2	2	2	2	2	2	2	0	0	0	4	39	140	60	40	150	84	13	1	1	1	1	1	1	2	2	1	1	1	2	8.8	5.6
29	2	1	10	1	41	2	157	60	1	0	2	2	2	2	2	2	2	2	2	2	2	2	2	2	0	0	0	2	36.7	110	60	26	56	97	15	2	2	2	2	2	2	2	2	2	2	2	2	12.5	10.2
30	2	1	10	1	52	2	165	72	0	0	2	2	1	1	2	2	2	2	2	2	2	2	2	2	2	1	0	4	37	120	70	22	80	95	15	1	1	1	2	1	2	2	2	2	2	1	2	39.5	39.1
31	1	1	30	3	64	1	173	75	1	0	1	2	1	2	2	1	2	2	2	2	2	2	2	2	2	0	0	4	37	110	60	40	100	70	6	2	2	1	2	2	2	2	2	2	2	2	2	9.2	8.3
32	2	1	5	1	77	2	153	50	0	0	2	2	1	2	2	2	2	2	2	2	2	2	2	2	1	1	0	4	36.7	120	70	25	94	97	15	2	2	1	1	2	2	2	2	2	2	2	2	13.3	12.8
33	2	1	10	2	60	1	163	64	1	0	2	2	1	1	2	2	2	2	2	2	2	2	2	2	2	1	0	2	37.5	120	70	30	80	84	15	1	1	1	1	1	2	2	2	1	1	2	2	12.6	12.1
34	1	1	23	3	56	2	168	80	1	0	2	2	1	2	2	1	2	2	2	2	2	2	2	2	2	0	0	1	36.7	125	80	30	97	80	15	1	2	1	2	1	2	2	2	1	1	2	2	18.9	17
35	2	1	4	2	67	2	154	45	1	0	2	2	2	2	2	2	2	2	2	2	2	2	2	2	0	1	0	1	37	120	70	22	80	94	15	1	2	1	1	2	2	2	2	1	1	2	2	11	9.4
36	2	1	3	1	64	2	172	73	1	0	1	2	1	2	2	2	2	2	2	2	2	2	2	2	1	1	0	1	36.5	130	80	28	98	96	15	1	1	1	2	2	1	2	2	1	1	2	2	5.7	4.6
37	1	1	14	3	51	1	170	85	0	0	2	2	1	2	2	2	2	2	2	2	2	2	2	2	1	0	0	2	36.7	146	99	28	53	90	15	1	2	1	2	2	1	2	2	2	2	2	2	5.5	4.5
38	2	1	3	1	23	2	163	46	1	0	2	2	2	2	2	2	2	2	2	2	2	2	2	2	0	0	0	2	36.5	110	60	22	70	98	15	1	1	1	2	2	1	2	2	1	1	2	2	9.8	8.3
39	1	1	4	3	64	2	160	62	0	0	2	2	2	2	2	1	2	2	2	2	2	2	2	2	1	0	0	3	36.8	100	60	21	100	40	6	1	1	1	1	2	2	2	2	2	1	2	2	9.9	9.3
40	1	1	7	3	32	1	166	78	0	0	2	2	1	2	2	2	2	2	2	2	2	1	2	2	2	1	0	1	37	120	70	30	85	78	15	1	1	1	1	1	1	1	1	1	1	2	1	7.4	4.5
41	1	1	10	3	87	1	178	67	0	0	2	2	2	2	2	2	2	2	2	2	2	2	2	2	0	0	0	2	36.8	140	80	23	80	90	15	2	2	2	2	2	2	1	1	2	2	2	1	22.9	22.3
42	2	1	1	2	58	2	150	45	1	0	2	2	1	2	2	2	2	2	2	2	2	2	2	2	1	1	0	1	36.5	100	60	25	90	80	15	2	2	1	2	2	2	2	2	2	2	2	2	5.6	84.9
43	1	1	9	3	80	1	170	75	0	0	2	2	1	2	2	1	2	2	2	2	2	2	2	2	2	0	0	1	37	138	72	23	88	90	14	2	2	2	2	2	2	2	2	2	2	2	2	7.5	7
44	1	1	35	3	52	1	163	67	0	0	2	2	1	1	2	2	2	2	2	2	2	2	2	2	2	0	0	1	36.7	105	72	30	100	80	3	1	1	1	1	2	1	2	2	1	1	2	1	5.3	4
45	2	1	9	2	42	2	161	65	0	0	2	2	2	2	1	2	2	2	2	2	2	2	2	2	1	0	0	4	37	130	80	27	80	97	15	1	1	1	2	2	2	2	1	1	1	2	2	17.4	16
46	1	1	12	3	38	2	-	-	0	0	2	2	2	2	2	2	2	2	2	2	2	2	2	2	0	1	1	4	36.5	100	60	19	130	88	3	2	2	1	1	2	2	2	2	2	2	2	2	12.9	12.2
47	1	1	5	3	49	1	167	70	1	0	2	2	2	2	2	2	2	2	2	2	2	2	2	2	0	0	0	4	36.6	120	70	21	100	90	3	2	1	2	2	2	2	2	2	2	2	2	2	11.7	9.6
48	1	1	5	3	68	2	152	62	0	0	2	2	1	1	2	2	2	2	2	2	2	2	2	2	2	1	0	4	36.7	150	80	35	100	70	12	1	1	1	2	1	1	2	1	2	2	1	2	7.8	7.2
49	1	1	22	3	75	2	153	60	0	0	2	2	1	1	2	2	2	2	2	2	2	2	2	2	2	1	0	1	36.8	130	80	22	100	96	3	1	1	2	2	2	2	2	2	2	2	2	2	16.6	16
50	2	1	3	1	77	1	170	55	0	0	2	2	1	2	2	1	2	2	2	2	2	2	2	2	2	0	0	4	36.5	139	92	25	68	96	15	2	1	2	2	2	2	2	2	1	1	2	2	10.6	9.8
51	2	1	5	2	77	1	165	80	0	0	1	2	1	1	1	1	2	2	2	2	2	2	2	2	5	0	0	2	36.5	125	85	25	85	96	13	1	1	1	1	2	2	2	2	1	2	2	2	11.3	86.1
52	2	1	15	2	46	1	172	80	0	0	2	2	2	2	2	2	2	2	2	2	2	2	2	2	0	0	0	3	36.5	100	60	22	100	95	15	1	2	1	2	2	2	2	2	1	1	2	2	12.6	11.7
53	2	1	5	1	57	2	162	64	0	0	2	2	1	2	2	1	2	2	2	2	2	2	2	2	2	1	0	4	36.7	120	80	25	80	94	15	1	1	1	1	1	2	2	2	2	2	1	2	12.3	11.4
54	2	1	2	1	21	2	152	42	1	1	2	2	2	2	2	2	2	2	2	2	2	2	2	2	0	0	0	3	37.5	120	70	30	80	98	15	2	2	2	2	2	1	2	2	2	2	2	2	15.2	91.2
55	2	1	6	1	20	2	156	52	1	0	2	2	2	2	2	2	2	2	2	2	2	2	2	2	0	0	0	4	36.3	100	70	21	66	98	15	1	2	1	2	2	2	2	2	2	1	1	2	10	84.3
56	1	1	4	3	30	1	181	115	1	0	1	2	2	2	2	2	2	2	2	2	2	1	2	2	1	1	0	4	36.8	140	80	35	110	80	15	1	2	1	1	1	2	2	1	1	1	2	1	16.2	14.8
57	1	1	8	3	64	2	154	55	0	0	2	2	1	2	2	1	2	2	2	2	2	2	2	2	2	0	0	4	37	120	70	25	90	84	15	2	2	2	2	2	2	2	2	2	2	2	2	19.1	17.9
58	2	1	3	2	66	2	155	60	0	0	2	2	1	2	2	1	2	2	2	2	2	2	2	2	3	0	0	4	36.3	157	100	24	83	96	15	1	2	2	2	1	2	2	1	2	2	1	1	5.8	5
59	1	1	7	3	60	2	150	58	1	0	2	2	2	2	2	2	2	2	2	2	2	2	2	2	0	1	0	2	37	115	75	30	80	87	15	2	2	1	1	1	2	1	1	2	2	2	2	13.7	12.8
60	1	1	18	3	64	2	160	55	1	0	2	2	2	2	2	1	2	2	2	2	2	2	2	2	1	0	0	1	37	130	80	30	134	86	15	2	2	1	2	2	2	2	2	2	2	2	2	8.2	7.4
61	2	1	13	2	45	2	159	70	1	0	2	2	1	1	2	2	2	2	2	2	2	2	2	2	2	0	0	4	37	155	90	28	103	88	15	1	2	1	2	2	1	2	1	2	1	2	2	12.7	11.8
62	1	1	10	3	63	2	155	52	0	0	2	2	2	2	2	2	2	2	2	2	2	2	2	2	0	0	0	4	37	120	70	25	89	90	15	1	2	2	2	2	2	2	2	2	2	2	2	29.3	95.3
63	2	1	16	2	58	2	155	60	0	0	2	2	2	2	2	2	2	2	2	2	2	2	2	2	0	0	0	4	37	110	70	26	90	90	15	1	1	2	1	1	2	2	1	2	2	2	2	12	10.2
64	2	1	6	1	60	2	155	52	1	0	2	2	2	2	2	2	2	2	2	2	2	2	2	2	0	0	0	4	36.8	110	70	25	75	95	15	2	2	1	2	1	2	2	2	2	2	2	2	25.2	96.1
65	1	1	5	3	57	2	152	55	1	0	2	2	1	1	2	2	2	2	2	2	2	2	2	2	2	0	0	4	37	130	80	26	100	90	15	1	1	2	2	2	2	2	1	1	1	2	2	7.9	7.5
66	2	1	2	1	53	2	155	70	1	0	2	2	1	2	2	2	2	2	2	2	2	2	2	2	1	1	0	4	37	120	70	21	70	94	15	2	2	2	2	2	2	2	2	2	2	2	2	15.1	12.1
67	1	1	13	3	44	2	153	65	0	0	2	2	2	2	2	2	2	2	2	2	2	2	2	2	0	0	0	4	36.8	120	70	30	90	80	15	1	1	1	2	2	2	2	2	2	1	2	2	6.3	5.1
68	1	1	10	3	42	2	152	48	0	0	2	2	1	2	2	1	2	2	2	2	2	2	2	2	2	0	0	4	36.8	110	60	33	110	85	14	2	1	1	2	2	2	2	2	2	2	2	2	7	6.1
69	2	1	20	1	49	2	160	55	0	0	2	2	2	2	2	2	2	2	2	2	2	2	2	2	0	0	0	4	36.8	145	98	21	93	95	15	1	1	2	2	2	1	2	2	2	2	2	2	13.2	11.9
70	1	1	21	3	42	1	161	76	1	0	2	2	2	2	2	2	2	2	2	2	2	2	2	2	0	0	0	2	36.9	120	70	30	100	88	13	2	1	1	1	1	1	2	1	2	2	1	2	10.1	8.5
71	1	1	5	3	81	2	160	95	0	0	2	2	1	1	1	2	2	2	2	2	2	2	2	2	3	0	0	1	37	130	80	24	100	90	15	1	1	1	2	1	2	2	2	2	2	2	2	9.6	8.7
72	1	1	17	3	89	2	160	70	1	0	2	2	1	2	2	1	1	2	2	2	2	2	2	2	3	0	0	4	36.8	150	80	24	90	90	12	2	1	1	2	1	1	2	1	2	2	2	1	7	5.8
73	2	1	18	1	20	1	183	108	0	0	2	2	2	2	2	2	2	2	2	2	2	2	2	2	0	0	0	4	36.5	120	80	24	80	97	15	1	1	1	1	2	1	2	2	1	2	2	2	2.4	66.6
74	1	1	11	3	72	2	150	38	1	0	1	2	2	2	2	2	2	2	2	2	2	2	2	2	0	1	0	4	37	120	80	21	130	60	6	1	2	1	1	2	2	2	1	1	2	1	2	13.8	12.7
75	2	1	17	1	46	2	160	73	1	0	2	2	2	2	2	2	2	2	2	2	2	2	2	2	0	0	0	4	36.6	105	70	24	110	97	15	2	1	1	2	2	2	2	2	2	1	2	2	16.2	15.1
76	1	1	6	3	60	2	158	80	0	0	2	2	1	2	2	1	2	2	2	2	2	2	2	2	3	0	0	4	36.9	150	80	25	80	92	15	2	2	1	2	1	2	2	2	2	2	1	2	8.1	83
77	1	1	15	3	59	2	156	56	1	0	2	2	1	2	2	2	2	2	2	2	2	2	2	2	1	1	0	2	36.7	100	60	30	120	75	13	1	1	1	2	2	1	2	1	2	1	2	2	11.5	9.9
78	1	1	16	3	64	2	158	65	1	0	2	2	2	1	2	2	2	2	2	2	2	2	2	2	2	1	0	4	37.6	68	40	30	110	75	3	1	2	2	1	1	1	2	2	2	2	1	2	10.9	9
79	1	1	11	3	42	2	158	44	0	0	2	2	2	2	2	2	2	2	2	2	2	2	2	2	0	0	0	4	36.6	140	90	30	120	96	15	1	2	1	2	1	1	2	2	2	2	2	1	31.7	27.3
80	1	1	7	3	73	2	170	60	0	0	2	2	1	2	2	2	2	2	2	2	2	2	2	2	2	0	0	1	37	120	80	35	80	70	15	1	1	1	1	1	1	2	1	2	2	2	2	4.9	4.1
81	1	1	14	3	73	1	175	70	0	0	1	1	2	2	2	2	2	2	2	2	2	2	2	2	0	0	0	1	36.5	120	80	30	100	86	15	2	2	2	2	2	2	2	2	2	2	2	2	3.3	2.6
82	1	1	12	3	90	1	158	54	0	0	1	2	2	2	2	2	2	2	2	2	2	2	2	2	0	0	0	4	37	170	100	35	150	70	12	2	2	2	2	2	2	2	2	2	2	2	2	16.8	15.7
83	1	1	14	3	84	1	160	54	0	0	2	2	1	2	2	2	2	2	2	2	2	2	2	2	1	0	0	4	36.7	125	74	24	105	97	13	2	2	1	2	2	2	2	2	2	2	2	2	11.5	10
84	1	1	12	3	75	2	150	47	0	0	2	2	2	1	2	1	2	2	2	2	2	2	2	2	2	0	0	4	36.6	140	80	30	80	94	15	1	1	2	2	1	2	2	1	2	2	2	2	4.9	46
85	2	1	6	2	59	1	167	62	0	0	2	2	2	2	2	2	2	2	2	2	2	2	2	2	0	0	0	3	36.8	135	79	30	113	70	11	2	1	1	1	1	2	2	2	1	2	2	2	3.5	0.8
86	1	1	9	3	69	1	171	76	0	0	2	2	2	2	2	2	2	2	2	2	2	2	2	2	0	0	0	4	36.7	130	80	24	97	94	15	2	1	1	2	2	2	2	2	2	2	2	2	13.1	12
87	1	1	30	3	81	2	163	45	1	0	2	2	2	1	2	2	2	2	1	2	2	2	2	2	2	1	0	4	36.7	110	60	35	120	88	15	1	2	2	2	2	1	2	2	2	2	1	1	12.4	12.2
88	1	1	3	3	59	2	153	75	0	0	2	2	1	1	2	1	2	2	2	2	2	2	2	2	3	0	0	1	37	120	80	30	100	90	15	1	1	2	2	2	2	2	1	1	1	2	2	12.4	94.5
89	1	1	12	3	69	1	167	74	1	0	1	2	2	2	2	2	2	2	1	2	2	2	2	2	2	1	0	1	36.7	130	70	24	100	94	15	1	1	1	2	2	1	2	2	1	1	2	2	21.4	19.7
90	2	1	21	1	58	1	170	62	0	0	2	2	1	2	2	2	2	2	2	2	2	1	2	2	2	1	0	1	37	120	70	25	85	93	15	2	2	2	2	2	2	2	2	2	2	2	2	2.8	72.1
91	2	1	20	1	47	1	161	75	1	0	2	2	2	2	2	2	2	2	2	2	2	2	2	2	0	0	0	1	37	110	60	25	82	98	15	1	2	2	2	2	1	2	1	2	2	1	2	8.7	8.1
92	1	1	31	3	64	2	155	58	1	0	2	2	1	1	2	2	2	2	2	2	2	2	2	2	2	1	0	4	36.8	130	80	25	90	90	15	1	1	1	1	1	1	2	2	2	2	1	1	12.2	10.5
93	2	1	15	1	47	1	157	65	0	0	2	2	2	2	2	2	2	2	2	2	2	2	2	2	0	1	0	1	36.8	110	70	24	86	95	15	1	1	2	2	1	2	2	2	2	2	2	2	9.7	8.7
94	1	1	4	3	68	1	165	60	0	0	2	2	1	2	2	2	2	2	2	2	2	2	2	2	1	0	0	4	36.8	90	60	28	80	90	15	1	1	1	2	2	1	2	2	2	2	2	2	21.5	20.3
95	1	1	22	3	59	2	-	-	1	0	2	2	1	2	2	1	2	2	2	2	2	2	2	2	2	0	0	1	36.8	130	80	24	86	98	15	2	2	2	2	2	2	2	2	2	2	2	2	10.7	84.8
96	1	1	19	3	55	1	172	80	0	0	2	2	2	2	2	2	2	2	2	2	2	2	2	2	0	0	0	4	36.7	120	80	28	90	88	15	1	1	2	2	2	2	2	2	1	1	2	2	7	5.8
97	1	1	14	3	56	2	150	80	0	0	2	2	1	1	2	2	2	2	2	2	2	2	2	2	2	0	0	1	36.5	120	50	30	120	74	12	1	1	1	2	2	1	2	2	2	2	2	2	3.7	2.9
98	1	1	13	3	81	1	150	40	0	0	1	2	1	1	1	2	2	2	2	2	1	2	2	2	4	1	0	4	36.7	120	80	26	90	80	15	1	2	2	2	2	2	2	1	2	2	1	2	16.9	15.1
99	1	1	2	3	54	2	160	85	0	0	2	2	1	2	2	2	2	2	2	2	2	2	2	2	1	1	0	4	36.7	120	75	24	90	94	15	2	1	2	1	1	2	2	2	1	1	2	2	7.1	6.2
100	2	1	7	2	80	1	158	52	1	0	2	2	2	2	2	2	2	2	2	2	2	2	2	2	0	1	0	1	37	130	80	16	87	91	15	1	1	1	1	1	2	2	2	2	2	2	2	12.1	88.6
101	1	1	15	3	22	1	175	95	0	0	2	2	2	2	2	2	2	2	2	2	2	2	2	2	0	0	0	4	37	100	60	25	140	70	14	1	1	1	2	2	1	2	1	2	2	2	2	16.7	15.4
102	1	1	8	3	60	1	165	89	1	0	2	2	1	2	2	1	2	2	2	2	2	2	1	2	3	1	0	1	36.8	125	80	30	117	80	15	1	2	1	2	2	2	2	2	2	2	2	2	13.6	10.9
103	2	1	7	1	37	2	150	60	0	0	2	2	2	2	2	2	2	2	2	2	2	2	2	2	0	0	0	4	36.5	110	70	23	110	87	15	1	1	1	2	1	2	2	2	1	1	2	2	6.2	5.6
104	1	1	6	3	76	1	165	83	0	0	2	2	1	1	2	1	2	1	2	2	2	2	2	2	4	0	0	4	37	140	80	30	110	72	15	1	1	1	2	2	2	2	2	2	2	2	2	5.6	4.3
105	2	1	10	2	58	2	154	60	1	0	2	2	1	2	2	1	2	2	2	2	2	2	2	2	2	1	0	4	36.8	120	80	28	89	89	15	1	2	2	2	1	2	2	2	2	2	2	1	10.4	9.9
106	2	1	17	2	61	2	160	84	1	0	2	2	1	2	2	1	2	2	2	2	2	2	2	2	2	0	0	1	36.3	125	80	26	100	92	15	1	1	2	1	1	1	2	2	2	2	2	2	11.2	9.8
107	1	1	11	3	65	2	155	62	1	0	2	2	1	2	2	2	2	2	2	2	2	2	1	2	2	1	0	1	36.8	140	80	35	80	82	15	1	2	1	1	2	2	2	2	1	1	2	2	8.7	92.3
108	1	1	15	3	67	2	160	65	0	0	2	2	2	1	2	1	2	2	2	2	2	2	2	2	2	1	0	1	36.7	50	30	25	100	70	3	2	2	1	2	2	2	2	2	2	2	2	2	6.9	6.6
109	1	1	13	3	40	1	162	42	1	0	1	1	2	2	2	1	2	2	2	1	2	2	2	2	3	1	0	1	37	130	80	25	90	96	15	1	1	1	1	1	2	2	2	2	2	1	1	7.2	5.7
110	2	1	15	1	70	2	158	60	1	0	2	2	1	1	2	2	2	2	2	2	2	2	2	2	2	0	0	1	36.4	103	62	23	89	96	15	1	2	1	2	2	2	2	2	1	1	1	2	17.1	14.5
111	1	1	27	3	67	2	168	70	1	0	2	2	2	1	2	1	2	2	2	2	2	2	2	2	2	0	0	4	37	60	40	30	100	86	12	2	2	2	2	2	2	2	2	2	2	2	2	11.1	10.6
112	1	1	4	3	56	2	150	63	0	0	2	2	2	2	2	2	2	2	2	2	2	2	2	2	0	0	0	4	37	100	60	30	80	86	15	1	1	1	2	2	2	2	1	2	2	2	2	12.3	11.2
113	1	1	17	3	92	1	175	60	0	0	2	2	1	2	2	2	2	2	2	2	2	2	1	2	2	1	0	1	37	146	68	30	100	88	13	1	1	2	2	2	2	2	1	2	2	2	2	16.3	90.6
114	2	1	11	1	70	2	169	95	0	0	2	2	1	1	2	2	2	2	2	2	2	2	2	2	2	1	0	1	36.4	158	80	22	90	94	15	1	1	2	2	2	2	2	1	2	2	2	2	15.2	85.5
115	2	1	4	1	59	2	158	65	1	0	2	2	2	2	2	2	2	2	2	2	2	2	2	2	0	0	0	4	36.8	110	60	26	80	78	15	2	2	1	2	2	2	2	2	1	1	2	2	11.4	9.8
116	2	1	6	2	61	1	150	60	0	0	2	2	1	1	2	2	2	2	2	2	2	2	2	2	3	1	0	4	37	130	70	20	110	90	15	1	1	1	1	1	1	2	1	1	1	1	2	8.8	80.1
117	1	1	12	3	68	2	155	55	0	0	2	2	1	2	2	2	2	2	2	2	2	2	2	2	1	1	0	2	37	120	60	24	80	85	15	1	2	1	2	1	2	2	2	1	1	2	2	18.7	18.3
118	1	1	2	3	87	1	165	45	0	0	2	2	1	1	1	2	2	2	2	2	2	2	2	2	3	0	0	1	37	75	40	30	110	80	12	2	1	1	2	2	2	2	2	2	2	2	2	6.9	4.7
119	1	1	22	3	53	1	168	68	0	0	2	2	1	2	2	1	2	2	2	2	2	2	2	2	2	0	0	1	37	120	60	25	90	95	15	1	1	1	2	2	1	2	1	1	1	2	2	12.3	11.6
120	2	1	5	2	51	2	163	55	1	0	2	2	1	2	2	2	2	2	2	2	2	2	2	2	1	1	0	4	37	135	80	24	90	95	15	1	1	1	2	1	1	2	1	1	2	2	2	16.1	14.6
121	1	1	29	3	68	1	167	70	1	0	1	2	2	2	1	2	2	2	2	2	2	2	2	2	1	0	0	1	37	90	60	15	100	91	3	2	2	1	2	1	1	2	2	2	2	1	2	10.1	9.4
122	2	1	15	1	59	1	157	57	1	0	2	2	1	2	2	2	2	2	2	2	2	2	2	2	1	0	0	2	37	120	80	24	90	97	15	1	2	2	2	2	2	2	2	2	2	2	2	6.3	87.3
123	1	1	9	3	64	2	160	66	1	0	2	2	2	2	2	1	2	2	2	2	2	1	2	2	2	1	0	1	37	140	80	24	90	82	3	1	2	1	2	1	2	2	2	1	1	1	2	14.9	13.3
124	1	1	24	3	48	1	163	63	1	0	2	2	2	2	1	2	2	2	2	2	2	2	2	2	1	0	0	4	37	130	80	40	92	88	15	2	2	1	2	2	2	2	1	2	2	2	2	11.5	9.3
125	1	1	3	3	51	2	150	75	1	0	2	2	1	1	2	2	2	2	2	2	2	1	2	2	3	1	0	4	37	70	40	40	110	60	3	1	1	1	1	1	1	2	2	2	2	2	2	9.2	85.5
126	1	1	11	3	81	2	156	52	1	0	1	2	1	1	2	1	2	2	2	2	2	2	2	2	3	0	0	2	38	120	80	15	85	80	14	1	2	2	2	2	2	2	2	2	2	2	2	12.3	11.3
127	2	1	44	2	43	1	165	58	1	0	1	2	2	2	2	2	2	2	2	2	2	2	2	2	0	1	0	1	36.8	100	75	23	84	94	15	2	1	2	2	2	2	2	1	1	1	2	2	17	16.1
128	1	1	21	3	45	2	165	70	1	0	2	2	1	2	2	1	2	2	2	2	2	2	2	2	2	0	0	4	37	130	80	30	100	88	15	2	2	1	1	2	2	2	2	1	1	2	2	13	11.5
129	1	1	4	3	80	2	158	70	0	0	2	2	1	1	2	2	2	2	2	2	2	2	2	2	2	0	0	1	37	130	80	26	98	92	15	1	1	1	2	2	2	2	1	1	1	2	2	11.4	10.2
130	2	1	12	2	54	1	165	69	0	0	2	2	1	2	2	1	2	2	2	2	2	2	2	2	2	0	0	4	36.5	120	70	22	66	99	15	1	1	1	2	2	1	2	2	2	2	2	2	21.3	89.7
131	2	1	11	2	48	2	150	75	0	0	2	2	1	1	2	2	2	2	2	2	2	2	2	2	3	1	0	1	37	120	70	26	65	98	15	2	2	1	2	1	2	2	2	1	1	2	2	8.6	89.1
132	1	1	5	3	54	1	165	58	0	0	2	2	1	2	1	1	1	2	2	2	2	2	2	2	4	0	0	1	37	140	80	25	93	89	15	2	1	1	2	2	2	2	2	2	2	2	2	19	18
133	1	1	16	3	66	1	165	79	1	0	2	2	2	2	2	1	2	2	2	2	2	2	2	2	1	0	0	1	37	130	80	25	80	94	15	1	1	1	2	2	2	2	2	2	2	2	2	30	25.7
134	2	1	7	1	82	2	156	55	1	0	2	2	2	2	2	2	2	2	2	2	2	2	2	2	0	0	0	1	37	126	69	25	82	92	15	1	1	2	2	2	2	2	1	1	1	2	2	16.9	13.2
135	1	1	14	3	69	1	165	80	0	0	2	2	2	2	1	1	2	2	2	2	2	2	2	2	2	1	0	4	37	130	80	26	80	93	15	1	1	1	2	2	1	2	1	2	2	1	2	15.9	14.2
136	2	1	9	2	49	2	162	67	0	0	2	2	2	2	2	2	2	2	2	2	2	2	2	2	0	0	0	4	37	120	80	20	100	97	15	1	1	1	2	1	1	1	2	1	1	2	2	6.5	82.5
137	2	1	31	1	65	1	160	85	1	0	1	1	1	2	2	2	2	2	2	2	2	1	2	2	2	1	0	2	36.4	130	80	20	80	96	15	2	2	1	2	2	2	2	2	1	1	2	2	5.3	83
138	2	1	5	2	40	1	163	63	0	0	2	2	2	2	2	2	2	2	2	2	2	2	2	2	0	1	0	1	36.3	115	65	23	64	98	15	2	1	1	2	2	2	2	1	2	2	2	2	21.5	19.7
139	1	1	27	3	68	2	155	68	0	0	2	2	1	2	2	2	2	2	2	2	2	2	2	2	1	0	0	1	37	190	80	25	80	91	14	2	2	1	2	2	2	2	2	2	2	2	2	13.1	12.4
140	1	1	1	3	77	1	162	63	0	0	2	2	1	2	2	2	2	2	2	2	2	2	1	2	2	1	0	4	37	90	60	30	90	82	6	2	2	1	2	2	2	2	2	2	2	2	2	6.5	85.8
141	2	1	8	1	61	2	158	58	1	0	2	2	2	2	2	2	2	2	2	2	2	2	2	2	0	0	0	1	36.5	140	75	22	83	94	15	1	2	1	1	1	2	2	1	1	1	2	2	22.2	21.5
142	1	1	16	3	84	2	160	57	1	0	2	2	2	2	2	1	2	2	2	2	2	2	2	2	1	0	0	4	36.5	110	70	27	90	90	15	1	2	1	2	2	1	2	2	1	1	2	2	7.3	6.7
143	1	1	7	3	58	2	153	64	0	0	2	2	1	2	2	2	2	2	2	2	2	2	2	2	1	1	0	2	36.5	110	85	24	80	95	15	1	1	1	2	2	1	2	2	1	1	2	2	9.6	8.8
144	2	1	8	1	47	1	173	84	0	0	2	2	2	2	2	2	2	2	2	2	2	2	2	2	0	0	0	1	36.8	130	70	22	100	95	15	1	1	1	1	1	1	2	1	1	1	2	2	11	94.5
145	1	1	9	3	61	1	178	75	0	0	2	2	2	2	2	1	2	2	2	2	2	2	2	2	1	0	0	4	37	160	90	25	72	82	15	2	2	2	2	1	2	2	2	2	2	1	2	9.7	8.4
146	1	1	8	3	74	2	155	75	1	0	2	2	1	1	2	2	2	2	2	2	2	2	2	2	2	0	0	1	37	110	70	24	82	90	15	1	2	1	2	2	1	2	2	1	1	2	2	26.6	25.8
147	1	1	1	3	54	2	158	65	1	0	2	2	1	2	2	2	2	2	2	2	2	2	2	2	1	0	0	1	37	120	70	23	80	96	15	2	2	1	2	2	2	2	2	2	2	2	2	15.6	91.3
148	2	1	13	1	58	1	165	66	1	0	2	2	1	1	2	2	2	2	2	2	2	2	2	2	2	0	0	4	36.8	139	92	25	87	94	15	1	2	1	2	2	2	2	1	2	2	2	2	16.4	14.4
149	2	1	34	2	80	1	160	57	0	0	2	2	1	2	2	1	2	2	2	2	2	2	2	2	2	1	0	1	36.6	140	100	31	81	97	15	2	2	2	2	2	2	2	2	1	2	2	2	29.6	27.2
150	2	1	16	2	72	2	150	65	1	0	2	2	1	2	2	2	2	2	2	2	2	2	2	2	1	1	0	1	36.5	120	71	26	89	95	15	1	2	2	2	2	2	1	1	1	2	2	1	11.9	10.9
151	2	1	18	1	53	2	148	60	1	0	2	2	1	2	2	2	2	2	2	2	2	2	2	2	1	1	0	4	36.7	125	70	24	94	97	15	1	1	1	2	2	1	2	1	1	1	2	2	9.7	8.8
152	2	1	29	1	51	1	162	65	0	0	2	2	1	2	2	1	2	2	2	2	2	2	2	2	2	1	0	4	36.8	130	70	28	100	96	15	1	2	2	2	2	2	2	2	1	1	2	2	13.4	93.4
153	1	1	3	3	90	2	164	60	0	0	2	2	1	1	2	1	2	2	2	2	2	2	2	2	3	0	0	4	37	100	50	25	85	97	15	1	1	1	2	1	2	2	1	2	2	2	2	8.1	94.4
154	2	1	3	1	86	1	170	50	1	0	2	2	1	2	2	2	2	2	2	2	2	2	2	2	1	0	0	1	36.7	120	80	26	90	96	15	2	1	1	1	1	1	2	2	2	2	1	2	17.4	13.3
155	1	1	30	3	58	2	157	45	0	0	2	2	1	2	2	2	2	2	2	2	2	2	2	2	1	0	0	4	37	110	60	40	90	72	3	1	1	1	2	1	2	2	2	1	1	1	2	13.8	13
156	2	1	6	1	26	2	168	70	0	0	2	2	2	2	2	2	2	2	2	2	2	2	2	2	0	0	0	1	36.3	110	60	25	110	97	15	1	2	2	2	2	2	2	2	2	2	2	2	10	89.3
157	1	1	17	3	51	1	158	58	1	0	2	2	2	2	2	2	2	2	2	2	2	2	2	2	0	0	0	4	38	130	80	40	110	80	6	2	2	1	2	2	2	2	2	1	1	1	2	9.4	7.9
158	1	1	22	3	39	2	156	62	0	0	2	2	2	2	2	2	2	2	2	2	2	2	2	2	0	0	0	2	37	190	80	30	150	88	3	1	2	2	2	2	2	2	2	2	2	2	2	17.7	16.8
159	2	1	12	1	58	2	157	75	0	0	2	2	1	1	2	1	2	2	2	2	2	2	2	2	3	0	0	1	36.7	140	90	28	77	98	15	1	2	1	1	1	2	2	2	2	2	1	1	9.4	82.1
160	1	1	2	3	57	2	160	65	1	0	2	2	1	2	2	2	2	2	2	2	2	2	2	2	1	0	0	4	37	80	40	25	150	60	15	2	2	1	2	2	2	2	2	2	2	2	2	19	18
161	2	1	9	2	61	1	173	70	1	0	2	2	2	2	2	1	2	2	2	2	2	2	2	2	1	0	0	4	37	130	80	19	80	87	15	1	1	1	1	1	2	1	2	1	1	2	2	6.3	55.5
162	1	1	6	3	59	2	158	67	1	0	2	2	2	2	2	2	2	2	2	2	2	2	2	2	0	0	0	2	37	140	90	28	72	93	15	1	1	1	2	1	1	2	2	1	2	2	2	14.9	13.3
163	1	1	28	3	63	2	155	65	1	0	2	2	2	2	2	2	2	2	2	2	2	2	2	2	0	0	0	1	37	120	80	30	80	88	15	2	2	1	2	2	2	2	1	2	2	2	2	9.1	93.1
164	2	1	10	2	52	2	150	52	1	0	2	2	1	2	2	2	2	2	2	2	2	2	2	2	1	0	0	1	37	120	80	35	90	86	15	2	1	1	2	2	2	2	2	1	1	2	2	18	15.3
165	1	1	15	3	85	2	150	40	1	0	2	2	1	2	2	2	2	2	2	2	2	2	2	2	1	0	0	1	37	60	40	11	110	50	12	1	1	1	2	2	2	2	2	2	2	2	2	6.1	5.3
166	2	1	5	2	74	2	168	58	0	0	1	2	1	1	2	2	2	2	2	2	2	2	2	2	2	1	0	4	37	130	80	26	100	92	15	2	2	1	2	2	2	2	2	2	2	2	2	16.6	14.4
167	2	1	23	2	57	2	157	53	1	0	2	2	1	1	2	1	2	2	2	2	2	2	2	2	3	0	0	1	36.5	147	81	26	100	94	15	1	2	2	2	2	1	2	2	1	1	2	2	9.7	93.4
168	1	1	14	3	87	1	170	65	1	0	2	2	1	2	2	2	2	2	2	2	2	2	1	2	2	1	0	4	37	151	103	26	105	97	15	1	1	1	2	2	2	2	2	2	2	2	2	0.7	9.8
169	1	1	13	3	71	2	150	45	0	0	2	2	2	2	2	2	2	2	2	2	2	2	2	2	0	1	0	2	37	115	70	30	80	86	15	1	1	1	2	1	1	2	2	2	2	2	2	5.8	3.6
170	2	1	3	1	58	2	163	65	1	0	2	2	2	2	2	2	2	2	2	2	2	2	2	2	0	0	0	2	36.5	130	80	22	90	80	15	1	1	2	1	1	1	2	1	2	2	2	2	30.9	27.8
171	2	1	12	2	57	2	155	75	0	0	2	2	1	2	2	2	2	2	2	2	2	2	2	2	1	0	0	1	37	110	80	24	60	80	15	1	2	1	1	2	2	2	1	2	2	2	2	5.2	2.6
172	1	1	9	3	51	2	155	60	0	0	2	2	1	1	2	1	2	2	2	2	2	2	2	2	3	0	0	1	37	140	80	30	80	91	15	1	1	1	2	1	2	2	2	1	1	1	2	20.9	86
173	1	1	14	3	65	2	167	65	0	0	2	2	2	2	2	1	1	2	2	2	2	2	2	2	2	1	0	1	37	30	90	30	90	88	15	2	1	2	1	1	2	2	2	2	2	2	2	9.4	6.3
174	2	1	1	2	80	2	149	40	1	0	2	2	2	2	2	2	2	2	2	2	2	2	2	2	0	0	0	1	36.5	110	70	20	80	98	15	1	1	1	2	2	2	2	2	2	2	2	2	11.8	80.5
175	1	1	9	3	73	2	158	63	0	0	2	2	1	2	2	2	2	2	2	2	2	2	2	2	1	0	0	1	37	120	80	25	90	96	15	1	2	1	2	2	2	2	2	1	2	2	2	12.8	96.4
176	1	1	6	3	76	2	160	58	0	0	2	2	2	2	2	2	2	2	2	2	2	2	2	2	0	0	0	4	36.8	120	80	22	88	95	15	1	1	2	2	2	2	2	1	2	2	2	2	8.5	7.1
177	1	1	10	3	73	2	162	50	0	0	2	2	1	2	2	2	2	2	2	2	2	2	2	2	1	0	0	1	37	120	70	15	80	91	3	1	1	1	2	2	2	2	2	2	2	1	2	37.2	34.8
178	1	1	21	3	53	2	157	62	0	0	2	2	2	2	2	2	2	2	2	2	2	2	2	2	0	1	0	4	37	128	74	30	110	88	15	1	1	1	2	2	1	2	1	1	1	1	2	18.5	17.6
179	2	1	10	1	49	1	166	75	0	0	2	2	1	2	2	2	2	2	2	2	2	1	2	2	2	1	0	1	36.4	125	95	26	86	94	15	1	2	1	1	1	2	2	2	1	1	2	2	4.8	3.7
180	2	1	5	2	62	2	159	59	1	0	2	2	2	2	2	2	2	2	2	2	2	2	2	2	0	1	0	4	36.7	130	80	30	76	94	15	2	1	2	2	2	2	2	2	2	2	2	2	7.3	7
181	2	1	7	2	69	1	-	-	1	0	2	2	2	2	2	1	2	2	2	2	2	2	2	2	1	0	0	4	36.6	120	70	22	100	92	15	2	2	2	2	2	2	2	2	2	2	2	2	6.8	5.2
182	2	1	1	1	19	2	169	65	1	1	2	2	2	2	2	2	2	2	2	2	2	2	2	2	0	0	0	3	36.5	120	70	21	94	99	15	1	2	2	2	2	1	2	2	2	2	2	2	13.4	10.3
183	1	1	8	3	78	1	-	-	0	0	2	2	1	2	2	1	2	2	2	2	2	2	1	2	3	1	0	2	37	130	80	30	90	90	13	1	1	1	2	1	1	2	1	2	2	2	2	19.3	12.4
184	1	1	6	3	40	2	160	60	1	0	2	2	2	2	2	2	2	2	2	2	2	2	2	2	0	0	0	3	36.8	110	70	28	120	50	15	1	1	1	1	2	1	2	2	2	2	2	2	8.8	7.7
185	2	1	2	1	20	1	163	50	1	0	2	2	2	2	2	2	2	2	2	2	2	2	2	2	0	0	0	4	36.3	140	80	22	97	97	15	1	2	2	2	2	2	2	2	2	2	2	2	12.7	11.8
186	1	1	11	3	58	2	163	105	0	0	2	2	1	2	2	1	2	2	2	2	2	2	2	2	3	0	0	1	37	110	60	30	90	90	15	2	1	1	1	1	1	2	1	2	2	2	2	30.6	17
187	2	1	17	1	58	2	156	60	1	0	2	2	2	2	2	2	2	2	2	2	2	2	2	2	0	0	0	3	36.8	130	70	25	70	96	15	1	1	1	2	2	1	1	1	1	1	2	1	9.2	7.9
188	1	1	7	3	82	1	156	50	1	0	2	2	1	2	2	2	1	2	2	2	2	2	2	2	2	0	0	1	37	130	80	30	105	83	3	1	1	1	1	1	2	2	1	2	2	1	1	12.7	10.8
189	1	1	5	3	83	2	146	38	1	0	2	2	1	2	2	2	2	2	2	2	2	2	2	2	1	0	0	4	36	130	80	20	80	95	15	1	1	1	1	1	1	2	1	2	2	2	1	14.3	13.5
190	2	1	3	1	81	2	140	39	0	0	2	2	2	2	1	2	2	2	2	2	2	2	2	2	1	0	0	2	36.5	99	61	22	95	99	15	1	1	1	2	2	1	2	2	2	2	2	2	12.1	11.7
191	2	1	11	1	75	2	148	50	0	0	2	2	1	1	2	2	2	2	2	2	2	2	2	2	2	1	0	2	36.5	140	75	24	67	94	15	1	2	1	1	1	1	2	1	1	1	2	2	7.8	7
192	2	1	15	1	56	2	150	49	1	0	2	2	2	2	2	2	2	2	2	2	2	2	2	2	0	1	0	1	37	100	60	25	65	94	15	2	2	1	2	1	2	1	1	1	1	2	2	14.3	13.4
193	2	1	8	2	49	2	-	-	0	0	2	2	1	1	2	2	2	2	2	2	2	2	2	2	2	0	0	4	36.2	124	75	24	95	97	15	1	2	1	2	2	2	2	2	2	2	2	2	9.9	9.1
194	2	1	9	2	51	1	157	75	1	0	2	2	1	2	2	2	2	2	2	2	2	2	2	2	1	0	0	2	36.5	130	80	24	74	86	15	1	1	1	2	2	2	2	2	2	2	2	2	5	4.5
195	2	1	30	2	47	2	156	85	0	0	2	2	2	2	2	2	2	2	2	2	2	2	2	2	0	0	0	4	36.2	180	100	22	86	99	15	2	2	2	2	2	1	2	2	2	2	2	2	17.2	15.7
196	1	1	18	3	58	2	154	50	1	0	2	2	2	2	2	2	2	2	2	2	2	2	2	2	0	0	0	4	37	133	73	30	90	96	15	1	1	1	2	1	2	1	2	2	2	2	2	9.4	7.4
197	2	1	22	1	59	1	173	70	1	0	1	1	1	2	2	2	2	2	2	2	2	2	2	2	1	1	0	4	37	120	80	25	93	97	15	1	1	2	2	2	1	2	2	2	2	2	2	15.6	93
198	1	1	7	3	65	1	169	70	0	0	2	2	1	2	2	2	2	2	2	2	1	2	2	2	2	1	0	4	37	90	60	20	70	20	3	2	2	2	2	2	2	2	2	2	2	2	2	4.5	3.2
199	2	1	8	1	42	2	158	85	0	0	2	2	2	2	1	2	2	2	2	2	2	2	2	2	1	0	0	1	37	106	72	35	89	88	15	1	1	1	2	2	2	2	1	2	2	2	2	9.1	7.8
200	1	1	23	3	57	1	169	70	1	0	2	2	1	2	2	2	2	2	2	2	2	1	2	2	2	1	0	4	37	130	80	29	112	95	3	1	1	1	2	2	2	2	2	2	2	2	2	15.3	89.2
201	1	1	11	3	55	1	172	60	0	0	1	2	1	2	1	1	2	2	2	2	2	2	2	2	3	1	0	2	37	120	80	26	88	94	15	2	2	2	1	2	1	1	1	2	2	2	2	6.8	5
202	1	1	5	3	76	1	160	49	0	0	1	2	2	2	1	2	2	2	2	2	2	2	2	2	1	1	0	1	37	140	80	22	100	98	15	1	1	2	2	2	1	2	2	2	2	2	2	7.7	6.8
203	2	1	14	1	28	1	170	70	0	0	1	1	2	2	2	2	2	2	2	2	2	2	2	2	0	0	0	4	36.7	120	80	27	80	95	15	2	2	2	2	2	2	2	2	2	2	2	2	17.4	16.8
204	1	1	7	3	63	1	158	69	1	0	1	2	2	2	1	2	2	2	2	2	2	2	2	2	2	0	0	4	37	130	80	22	110	90	3	1	1	1	2	2	1	2	2	2	2	2	2	11	8.5
205	2	1	8	2	65	1	172	75	0	0	2	2	1	1	2	2	2	2	2	2	2	2	1	2	3	1	0	4	36.7	120	80	22	66	96	13	2	2	2	2	2	2	2	1	1	1	2	1	12.9	12
206	2	1	24	2	43	2	168	65	0	0	2	2	2	2	1	2	2	2	2	2	1	2	2	2	2	1	0	2	36.5	120	80	25	86	95	15	1	2	1	2	1	2	2	2	1	2	2	2	9	8.4
207	2	1	6	1	77	2	145	30	0	0	2	2	1	1	1	2	2	2	2	2	1	2	2	2	4	1	0	4	36.7	120	80	22	94	99	15	2	1	1	2	2	2	2	2	2	2	2	2	10.8	9.6
208	2	1	8	1	26	2	150	57	0	0	1	2	2	2	2	2	2	2	2	2	2	2	2	2	0	0	0	1	36.5	110	70	27	80	97	15	2	1	1	1	2	2	2	1	1	2	1	1	16	13.9
209	1	1	5	3	64	2	157	60	0	0	2	2	2	2	2	2	2	2	2	2	2	2	2	2	0	1	0	4	37	100	60	35	96	75	12	1	1	1	2	2	2	2	2	2	2	1	2	13.6	13
210	2	1	2	2	74	1	160	36	0	0	1	1	1	1	1	2	2	2	2	2	2	2	1	2	4	1	0	4	36.5	130	90	22	90	96	13	2	2	2	2	2	2	2	1	2	2	1	2	19.3	17.9
211	1	1	10	3	81	2	152	60	0	0	2	2	2	2	2	2	2	2	2	2	2	2	2	2	0	1	0	1	37	148	70	30	90	95	15	2	2	1	2	1	2	2	1	1	1	2	2	6.2	80
212	1	1	6	3	49	1	170	90	1	0	2	2	1	2	2	2	2	2	2	2	2	2	2	2	1	0	0	4	36.4	110	70	27	80	93	15	1	2	1	2	2	2	2	2	1	1	2	2	12.2	90.9
213	2	1	7	1	73	1	175	68	1	0	1	2	1	2	2	2	2	2	2	2	2	2	2	2	1	0	0	4	37	120	69	23	78	96	15	1	1	1	1	1	1	1	1	2	2	1	2	7.9	6.5
214	1	1	12	3	64	2	157	57	0	0	2	2	1	1	2	2	1	2	2	2	2	2	2	2	3	0	0	4	37	90	60	40	120	85	14	2	1	2	2	2	1	2	1	1	1	2	1	15.6	15
215	1	1	10	3	63	2	155	67	0	0	2	2	1	2	2	2	2	2	2	2	2	2	2	2	1	0	0	2	39	120	80	30	110	92	3	1	2	1	2	1	2	2	2	2	2	2	2	14.5	14.1
216	2	1	7	2	45	1	161	63	1	0	2	2	2	2	2	2	2	2	2	2	2	2	2	2	0	1	0	2	38.5	135	75	21	100	95	15	2	2	1	1	1	1	1	1	1	1	1	1	5.3	3.9
217	1	1	2	3	56	2	158	75	1	0	2	2	2	2	2	2	2	2	2	2	2	2	2	2	0	0	0	4	37	85	50	30	98	62	6	1	2	1	2	1	2	2	2	2	2	2	2	4.9	3.7
218	2	1	47	2	50	1	165	75	1	0	2	2	2	2	2	2	2	2	2	2	2	2	2	2	0	0	0	1	35.6	120	70	28	86	97	15	1	1	1	1	2	1	2	1	2	2	2	1	9.6	7.8
219	2	1	7	2	45	2	160	52	0	0	2	2	2	2	2	2	2	2	2	2	2	2	2	2	0	1	0	2	36.6	120	80	24	63	99	15	1	1	1	1	1	1	2	1	1	1	2	2	8.6	7.7
220	1	1	9	3	69	1	169	61	0	0	1	2	1	1	2	2	2	2	2	2	2	2	1	2	3	1	0	2	38	133	87	30	103	88	12	1	2	1	2	2	2	2	2	2	2	2	2	10.8	9
221	1	1	7	3	62	1	165	72	0	0	1	1	1	2	1	1	2	2	2	2	2	2	2	2	3	0	0	2	37	70	40	25	110	98	12	2	1	1	1	2	2	2	2	2	2	2	2	9.7	8.2
222	1	1	10	3	69	2	155	58	0	0	2	2	2	2	2	1	2	2	2	2	2	2	2	2	1	1	0	4	37	120	70	30	90	80	15	1	2	1	1	1	1	1	2	2	2	1	2	14.6	13.1
223	2	1	5	1	54	2	157	54	0	0	2	2	1	2	2	2	2	2	2	2	2	2	2	2	2	0	0	2	37	110	85	25	83	96	15	1	2	1	2	1	1	2	2	2	2	1	2	5.1	46
224	1	1	17	3	54	2	164	78	1	0	2	2	2	2	2	2	2	2	2	2	2	2	2	2	0	0	0	4	36.6	140	90	33	80	96	15	1	1	1	2	2	2	2	1	2	2	1	2	15.8	86
225	1	1	11	3	62	2	150	50	1	0	2	2	2	2	2	2	2	2	2	2	2	2	2	2	0	1	0	1	36	104	61	24	77	96	15	1	1	1	1	1	1	1	1	2	2	2	1	9.4	76.4
226	2	1	5	2	64	2	155	70	0	0	2	2	1	2	2	2	1	2	2	2	2	2	2	2	2	1	0	2	36.7	149	94	27	86	88	15	1	1	2	1	1	2	1	1	1	1	2	2	26.2	23.4
227	1	1	7	3	57	1	163	54	1	0	2	2	2	2	2	1	2	2	2	2	2	2	2	2	1	0	0	4	37	105	60	26	130	80	3	2	2	1	2	2	2	1	2	2	2	2	2	12.2	11.9
228	2	1	20	1	74	2	166	80	0	0	2	2	2	1	2	1	2	2	2	2	2	2	2	2	2	0	0	4	37	100	60	23	100	95	15	2	2	1	2	2	2	2	2	2	2	2	2	17.4	14.6
229	1	1	4	3	60	1	157	58	1	0	1	2	1	2	2	1	2	2	2	2	2	2	2	2	2	0	0	4	37	110	80	40	140	60	3	1	2	1	2	2	2	2	2	1	1	2	2	10.8	9
230	1	1	3	3	63	1	165	63	0	0	2	2	1	2	2	1	2	2	2	2	2	2	2	2	2	1	0	4	37	70	40	23	120	60	9	1	1	2	2	1	2	2	2	1	1	2	2	11.7	88.6
231	1	1	4	3	68	1	158	65	0	0	2	2	2	2	2	2	2	2	2	2	2	2	2	2	0	0	0	2	37	170	90	30	100	89	15	2	2	1	2	2	1	2	2	1	1	2	2	18	16.9
232	2	1	10	1	67	1	160	80	1	0	2	2	1	2	2	2	2	2	2	2	2	2	2	2	1	1	0	4	37	130	80	25	88	96	15	1	2	1	2	2	2	2	1	2	2	2	2	9.6	92.9
233	1	1	10	3	65	2	162	68	0	0	2	2	2	2	2	2	2	2	2	2	2	2	2	2	0	1	0	1	37	158	85	30	90	80	15	1	1	1	1	1	1	2	1	2	2	2	2	5.9	5.2
234	1	1	26	3	84	2	155	56	0	0	2	2	1	2	2	2	2	2	2	2	2	2	2	2	1	0	0	1	37	70	40	26	112	93	3	1	2	1	2	2	2	1	1	1	1	2	2	6.5	5.6
235	2	1	9	2	47	2	162	64	0	0	2	2	2	2	2	2	2	2	2	2	2	2	2	2	0	1	0	4	37	120	70	19	80	95	15	1	1	1	2	2	2	2	1	2	2	1	2	7.1	5.1
236	1	1	28	3	37	1	167	75	0	0	2	2	2	2	2	1	2	2	2	2	2	2	2	2	1	0	0	2	37	120	70	26	96	80	15	1	2	1	2	2	2	2	2	1	1	2	2	3.1	2.5
237	1	1	9	3	79	2	168	59	1	0	2	2	2	2	2	2	2	2	2	2	2	2	1	2	1	1	0	4	37	180	100	30	90	86	15	1	1	1	2	2	2	2	2	1	1	2	2	9.2	8.5
238	1	1	26	3	51	2	165	68	1	0	2	2	2	2	2	2	2	2	2	2	2	2	2	2	0	0	0	4	37	160	100	35	120	85	3	1	2	1	1	1	2	2	2	1	1	1	2	5.6	3.9
239	1	1	43	3	88	2	155	60	0	0	2	2	1	2	2	2	2	2	2	2	2	2	2	2	1	0	0	4	37	215	120	30	120	92	3	2	2	1	2	2	2	2	2	1	1	1	2	5	4.2
240	1	1	9	3	70	2	155	60	0	0	2	2	1	2	2	2	2	2	2	2	2	2	2	2	1	1	0	4	36.7	120	80	27	110	60	15	2	2	2	2	2	2	2	2	2	2	2	2	28	24.3
241	2	1	2	1	19	2	160	44	1	0	2	2	2	2	2	2	2	2	2	2	2	2	2	2	0	0	0	3	36.5	110	70	20	67	99	15	1	1	1	2	1	1	2	2	2	2	1	2	11.2	89.8
242	1	1	3	3	66	1	160	60	0	0	1	1	2	2	2	2	2	2	2	2	2	2	2	2	0	0	0	4	38.5	110	70	24	104	93	15	1	1	1	1	2	2	2	2	2	2	2	2	23.1	22.1
243	2	1	2	1	63	1	165	65	1	0	2	1	1	2	2	1	2	2	2	2	2	2	2	2	2	0	0	4	36.5	124	80	25	88	95	15	1	2	1	1	2	1	2	2	2	1	2	2	9.8	68.6
244	1	1	16	3	56	1	165	75	0	0	2	2	1	2	2	2	2	2	2	2	2	2	1	2	2	1	0	4	37	140	90	32	80	88	15	1	1	1	2	2	2	2	2	1	1	2	2	11	9.7
245	1	1	13	3	71	2	153	51	0	0	2	2	1	1	2	2	2	2	2	2	2	2	2	2	2	1	0	4	37	120	80	26	79	90	15	1	1	1	2	2	1	1	2	2	2	2	2	8.5	8
246	2	1	9	2	50	1	160	70	1	0	2	2	2	2	2	2	2	2	2	2	2	2	2	2	0	1	0	1	37	125	85	30	102	89	15	1	1	1	1	1	1	2	2	2	2	2	2	9.7	81.7
247	1	1	1	3	62	1	155	60	0	0	2	2	1	2	2	1	2	2	2	2	2	2	1	2	3	1	0	2	38	130	80	48	130	93	15	1	2	1	2	2	2	2	2	2	2	2	2	11.1	90.8
248	2	1	2	2	81	1	170	40	0	0	2	2	1	2	2	2	2	2	2	2	2	2	2	1	2	1	0	1	36.5	130	80	20	80	95	13	1	1	1	2	2	1	2	2	2	2	2	2	17.8	16.6
249	2	1	26	2	60	2	150	54	1	0	2	2	1	2	2	2	2	2	2	2	2	2	2	2	1	1	0	4	36.5	142	80	32	120	88	15	2	1	1	1	1	2	2	2	1	1	2	2	18.4	17.9
250	2	1	2	1	56	2	160	48	1	0	2	2	2	2	2	2	2	2	2	2	2	2	2	2	0	0	0	4	36.5	113	70	24	96	95	15	1	2	2	2	1	2	2	2	2	2	1	2	14.8	13.2
251	2	1	16	2	63	2	160	65	0	0	2	2	1	2	2	1	2	2	2	2	2	2	2	2	2	0	0	1	36.4	125	74	24	88	89	15	2	2	1	2	2	2	2	2	1	1	2	2	4.9	4.3
252	1	1	16	3	58	2	150	60	0	0	1	2	2	2	2	2	2	2	2	2	2	2	2	2	0	0	0	1	39.2	100	60	22	106	80	12	1	2	1	1	1	1	1	2	1	1	2	2	4.9	2.5
253	1	1	3	3	64	2	166	68	0	0	2	2	1	2	2	1	2	2	2	2	2	2	2	2	2	1	0	4	36.5	180	90	25	100	85	12	2	2	1	2	2	2	2	2	2	2	2	2	13.7	12.9
254	2	1	16	2	59	2	157	72	0	0	2	2	2	2	2	1	2	2	2	2	2	2	2	2	1	0	0	2	36.5	130	90	25	88	94	15	1	1	1	2	1	1	2	1	1	1	2	2	9.7	4.1
255	2	1	9	2	58	2	160	80	0	0	2	2	1	2	1	2	2	2	2	2	2	2	2	2	2	0	0	1	36.5	100	60	22	90	96	15	2	2	1	2	2	2	1	2	1	1	2	2	12.4	94.8
256	2	1	9	1	61	1	174	80	0	0	2	1	1	2	1	2	2	2	2	2	2	2	1	2	3	1	0	4	36.5	125	91	22	102	97	15	1	1	1	2	2	2	2	1	2	1	2	2	23.1	20.1
257	1	1	13	3	65	2	148	58	0	0	2	2	2	2	2	1	2	2	2	2	2	2	1	2	2	1	0	1	36.5	150	80	35	100	82	15	1	1	1	2	2	2	2	2	2	2	2	2	15.3	14.4
258	2	1	2	1	88	2	150	49	0	0	2	2	2	2	2	2	2	2	2	2	2	2	2	2	0	1	0	2	36.3	150	90	21	79	97	15	1	1	2	1	2	2	2	2	2	2	2	2	22	88.2
259	1	1	2	3	57	1	158	48	0	0	2	2	1	2	2	1	2	2	2	2	2	2	1	2	3	1	0	4	37	170	90	28	113	96	13	1	1	1	2	1	2	2	2	1	1	2	2	7.9	6.9
260	1	1	24	3	54	1	160	65	0	0	2	2	2	2	2	2	2	2	2	2	2	2	2	2	0	0	0	4	36.8	140	90	30	144	65	3	1	2	1	2	1	1	1	1	2	2	2	1	2	1.3
261	1	1	7	3	56	2	155	70	0	0	2	2	1	1	2	2	2	2	2	2	2	2	2	2	2	0	0	4	37.5	140	80	26	89	80	15	2	1	1	2	2	1	2	1	1	1	2	1	8.7	6.9
262	1	1	14	3	71	2	160	67	1	0	2	2	1	2	2	1	2	2	2	2	2	2	2	2	2	0	0	4	36.5	164	97	25	86	93	15	1	2	2	2	2	2	2	2	2	2	1	2	6.5	5.8
263	1	1	12	3	78	1	173	80	0	0	1	2	1	2	2	1	2	2	2	2	2	2	2	2	2	0	0	2	37.2	70	40	23	78	85	3	1	1	1	1	2	2	2	2	2	2	2	1	11.2	10.5
264	1	1	1	3	57	1	163	54	0	0	1	1	2	2	2	2	2	2	2	2	2	2	2	2	0	1	0	4	36.3	135	78	28	80	96	15	1	1	2	1	1	1	2	1	1	1	2	1	20.5	88.7
265	2	1	5	1	53	2	158	59	1	0	2	2	1	2	2	1	2	2	2	2	2	2	2	2	2	1	0	4	37	160	90	43	176	83	13	2	2	1	1	1	1	1	2	1	1	2	2	14.6	13.9
266	1	1	9	3	73	2	153	45	1	0	2	2	2	2	2	1	2	2	2	2	2	2	1	2	2	1	0	4	37	140	70	35	100	90	3	2	2	2	1	2	2	1	1	2	2	2	2	13.9	89.8
267	1	1	7	3	76	2	150	55	1	0	2	2	2	2	2	2	2	2	2	2	2	2	2	2	0	1	0	1	37	132	79	28	81	98	15	1	2	1	2	1	2	2	1	2	2	2	2	7	62.6
268	2	1	9	1	52	2	154	58	1	0	2	2	2	2	2	2	2	2	2	2	2	2	2	2	0	1	0	1	37	130	70	28	87	94	15	1	1	1	2	1	2	1	2	2	2	2	2	8	6.8
269	1	1	8	3	64	1	160	65	1	0	2	2	1	2	2	2	2	2	2	2	1	2	1	2	3	1	0	4	36.6	129	80	26	90	85	15	2	1	1	2	2	2	2	1	1	1	1	2	11.5	10
270	2	1	8	2	45	1	176	72	1	0	2	2	1	2	2	2	2	2	2	2	2	2	2	2	1	0	0	4	37	135	85	25	86	92	15	1	1	1	1	1	1	1	1	2	2	2	1	21.9	20.3
271	2	1	21	2	64	2	154	51	1	0	2	2	1	2	2	2	2	2	2	2	2	2	2	2	1	0	0	4	36.4	130	73	25	88	97	15	1	2	1	1	1	2	1	1	1	1	2	2	26.9	25.4
272	1	1	8	3	67	2	163	55	0	0	2	2	1	1	2	1	2	2	2	2	2	2	2	2	3	1	0	4	37	85	50	30	138	74	13	2	2	1	2	2	2	2	2	2	2	2	2	10.3	9.4
273	2	1	2	2	63	1	169	57	1	0	2	2	2	1	2	2	2	2	2	2	2	2	2	2	1	0	0	4	39	120	80	20	100	98	15	1	2	2	2	2	1	2	2	2	2	2	2	27.9	93.9
274	2	1	12	1	55	2	148	45	1	0	2	2	2	2	2	1	2	2	2	2	2	2	2	2	1	0	0	4	37	106	60	23	135	98	7	1	1	1	1	2	2	2	2	1	1	2	2	11.5	88.1
275	1	1	41	3	59	1	163	58	0	0	2	2	2	2	2	2	2	2	2	2	2	2	2	2	0	0	0	1	36.8	90	50	30	100	88	3	2	1	1	1	1	1	2	2	2	2	1	2	12.6	11.2
276	2	1	16	1	34	1	174	78	0	0	2	2	1	2	2	2	2	2	2	2	2	2	2	2	1	0	0	4	36.5	115	60	24	92	93	15	1	1	1	1	2	2	2	1	2	2	1	2	5.8	4.3
277	1	1	15	3	38	2	155	70	0	0	2	2	1	2	2	2	2	2	2	2	2	2	2	2	1	0	0	4	36.8	120	80	30	120	88	3	1	2	2	1	1	2	2	2	2	2	2	2	16.6	15.3
278	2	1	19	2	46	1	-	-	0	0	2	2	2	2	2	1	2	2	2	2	2	2	2	2	1	1	0	4	36.8	133	71	26	67	95	15	1	1	1	2	2	2	2	1	1	1	2	2	20.4	93.4
279	1	1	22	3	64	1	158	78	0	0	2	2	1	1	2	2	2	2	2	2	2	2	1	2	3	1	0	4	37	177	102	35	100	88	7	1	2	2	2	1	2	2	2	2	2	2	2	12.5	12.1
280	2	1	3	1	52	2	152	65	0	0	2	2	1	2	2	2	2	2	2	2	2	2	2	2	1	1	0	4	36.7	110	70	35	80	82	15	1	2	1	2	1	1	2	2	2	2	2	2	9.5	8.5
281	1	1	7	3	58	1	158	60	1	0	2	2	1	2	2	1	2	2	2	2	2	2	2	2	2	0	0	4	36.6	135	83	26	92	97	15	2	2	1	1	2	1	1	2	1	2	2	2	3.4	1.9
282	1	1	5	3	57	1	-	-	1	0	1	2	1	2	2	2	2	2	2	2	2	2	2	2	1	0	0	4	36.6	150	110	30	108	92	15	1	1	2	2	2	1	2	2	2	2	2	2	7.2	6.3
283	2	1	10	2	47	2	153	80	1	0	2	2	2	2	2	2	2	2	2	2	2	2	2	2	0	1	0	4	36.4	90	60	24	80	91	15	1	2	2	2	2	2	2	2	2	2	2	2	23.5	22.8
284	2	1	16	2	44	1	182	87	1	0	2	2	2	2	2	2	2	2	2	2	2	2	2	2	0	0	0	4	36.4	140	90	24	87	94	15	1	2	2	2	2	2	2	2	2	2	2	2	7.2	6
285	2	1	3	1	19	2	158	47	1	1	2	2	2	2	2	2	2	2	2	2	2	2	2	2	0	1	0	3	36.3	112	77	21	67	99	15	2	2	2	2	2	2	2	2	2	2	2	2	5.9	3.5
286	1	1	2	3	63	2	160	70	1	0	2	2	2	2	2	2	2	2	2	2	2	2	2	2	0	0	0	4	36.7	120	80	40	100	88	15	1	1	1	2	2	1	2	2	2	2	2	2	15.7	12.7
287	2	1	9	2	62	2	153	48	0	0	2	2	1	2	2	2	2	2	2	2	2	2	2	2	1	1	0	4	36.4	120	70	24	105	93	15	1	1	1	2	2	2	2	2	1	1	2	2	13.1	10.9
288	1	1	7	3	69	2	152	66	0	0	2	2	1	2	2	2	2	2	2	2	2	2	2	2	1	1	0	2	36.8	140	90	32	100	83	15	1	2	1	2	1	1	1	1	2	2	2	2	8.5	5.1
289	2	1	17	2	58	1	163	62	1	0	2	2	1	2	2	1	2	2	2	2	2	2	2	2	2	1	0	2	36.6	91	58	28	89	98	15	1	2	1	2	2	2	2	2	2	1	2	2	9.9	9.1
290	2	1	2	1	65	2	155	65	1	0	2	2	1	2	2	2	2	2	2	2	2	2	2	2	1	1	0	4	36.6	140	80	25	75	94	15	1	1	1	2	2	2	2	2	2	2	2	2	8.5	4.5
291	1	1	9	3	74	2	163	75	0	0	2	2	1	1	2	2	2	2	2	2	2	2	2	2	2	0	0	1	37	80	50	30	100	86	15	1	2	1	2	1	2	2	1	1	1	1	2	23.7	21.7
292	2	1	17	1	22	2	150	51	1	0	2	2	2	2	2	2	2	2	2	2	2	2	2	2	0	0	0	4	37	104	55	20	89	98	15	1	2	1	2	1	2	2	2	2	2	2	2	7.9	7.3
293	2	1	12	1	50	2	150	60	0	0	2	2	1	2	2	2	2	2	2	2	2	2	2	2	1	1	0	1	37	130	70	22	86	94	15	1	1	1	1	1	1	2	2	1	1	2	2	14.9	13
294	2	1	6	2	60	1	155	78	1	0	2	2	1	2	2	1	2	2	2	2	2	2	2	2	2	1	0	1	36.5	110	70	24	73	95	15	1	1	1	2	2	2	2	1	1	2	2	2	7.2	5.6
295	1	1	17	3	74	2	165	70	0	0	2	2	2	2	2	2	2	2	2	2	2	2	2	2	0	0	0	4	37	200	110	22	110	91	15	1	1	1	2	2	1	2	2	1	1	2	2	5	3.6
296	2	1	12	2	43	1	165	63	1	0	2	2	1	2	2	2	2	2	2	2	2	2	2	2	1	1	0	1	36.3	127	94	23	115	96	15	1	1	1	1	1	1	2	2	1	1	2	2	19.4	18.9
297	2	1	18	1	61	2	150	63	0	0	2	2	2	2	2	2	2	2	2	2	2	2	2	2	0	0	0	2	36.5	125	75	24	92	91	15	1	1	2	1	1	1	1	2	2	2	2	2	11.4	10.2
298	2	1	13	2	56	2	150	48	0	0	1	2	1	2	2	2	2	2	2	2	2	2	2	2	1	0	0	4	36.5	100	60	22	72	96	15	2	2	1	2	2	2	2	2	1	1	2	2	15.4	13.6
299	1	1	16	3	81	2	152	50	0	0	2	2	1	2	2	1	2	2	2	2	2	2	2	2	2	0	0	4	37	140	80	27	100	89	15	2	2	1	1	2	2	2	1	1	1	2	2	11.9	8.5
300	1	1	8	3	65	2	165	100	1	0	2	2	1	1	2	2	2	2	2	2	2	2	2	2	2	0	0	4	36.4	140	60	23	98	89	14	2	2	1	1	1	2	2	1	2	2	1	2	9.3	8.1
301	1	1	20	3	32	2	158	74	0	0	2	2	2	1	2	2	2	2	2	2	2	2	2	2	1	0	0	4	36.8	150	100	30	150	85	3	1	1	1	1	2	1	2	2	2	2	2	2	9.1	6.4
302	1	1	16	3	69	2	155	80	0	0	2	2	1	1	1	2	2	2	2	2	2	2	2	2	3	0	0	4	36.8	140	80	35	130	96	15	1	1	2	2	2	1	2	2	2	2	2	2	13.9	12.5
303	1	1	6	3	62	2	157	67	0	0	2	2	2	2	2	2	2	2	2	2	2	2	2	2	0	1	0	4	36.5	125	65	25	86	94	15	1	1	1	1	1	1	2	2	1	1	2	2	7.7	7
304	1	1	14	3	68	2	150	52	0	0	2	2	2	2	2	2	2	2	2	2	2	2	2	2	0	0	0	1	36.5	80	50	45	130	90	3	1	1	1	2	2	1	2	1	2	2	2	2	18.1	17.1
305	2	1	24	1	55	2	156	53	0	0	2	2	2	2	2	1	2	2	2	2	2	2	2	2	1	1	0	4	36.5	130	80	28	97	97	15	1	1	1	1	2	2	2	2	2	2	2	2	15.1	84.7
306	2	1	7	2	34	2	155	65	1	0	2	2	2	2	2	2	2	2	2	2	2	2	2	2	0	0	0	4	36.4	145	80	30	120	95	3	1	1	1	1	2	2	2	2	2	2	2	2	45.1	39
307	1	1	7	3	30	2	162	55	0	0	2	2	2	2	2	2	2	2	2	2	2	2	2	2	0	0	0	4	37	85	50	30	125	70	3	1	1	1	1	2	2	2	2	2	2	2	2	15.1	13.9
308	1	1	2	3	67	1	-	-	0	0	2	2	1	2	2	2	2	2	2	2	2	2	1	2	2	1	0	4	36.4	102	60	25	79	90	3	1	1	1	2	2	1	2	1	2	2	2	2	10.9	9.7
309	1	1	8	3	68	2	150	55	0	0	2	2	1	2	2	1	2	2	2	2	2	2	2	2	2	1	0	4	37	70	40	26	89	58	3	1	2	1	2	1	1	1	2	1	1	2	2	3.5	2.4
310	1	1	2	3	82	2	153	50	0	0	2	2	1	2	2	2	2	2	2	2	2	2	2	2	1	1	0	1	37	150	80	25	87	94	15	1	1	2	2	2	2	2	1	2	2	2	2	4.2	47.7
311	2	1	16	2	55	1	170	67	0	0	2	2	2	1	2	2	2	2	2	2	2	2	2	2	1	0	0	4	37	110	70	24	69	97	15	2	1	1	1	2	1	2	2	2	2	2	2	12.7	97.5
312	1	1	5	3	46	2	151	57	0	0	2	2	2	2	2	2	2	2	2	2	2	2	2	2	0	0	0	2	37	110	80	28	90	95	15	1	1	2	2	2	2	2	2	1	2	2	2	15.8	14.8
313	2	1	5	2	74	2	153	66	0	0	2	2	1	2	2	1	2	2	2	2	2	2	2	1	3	1	0	2	36.5	200	100	24	90	96	13	2	2	1	1	2	2	2	2	1	1	2	2	10.4	8.4
314	2	1	9	2	53	2	152	53	0	0	2	2	1	2	2	1	2	2	2	2	2	2	2	2	2	1	0	4	37	110	70	30	85	98	13	1	1	1	1	1	2	2	2	2	1	1	1	11.9	10.3
315	1	1	15	3	74	2	165	65	0	0	2	2	1	2	2	1	2	2	2	2	2	2	2	2	2	1	0	1	37	160	100	22	107	88	15	1	1	1	2	2	1	2	2	1	1	2	2	7	6.1
316	1	1	29	3	65	1	172	60	0	0	2	2	2	2	2	2	2	2	2	2	2	2	2	2	0	1	0	4	37	170	80	40	120	88	14	1	2	1	2	2	1	2	2	2	2	2	2	18.8	86.2
317	1	1	12	3	76	2	155	65	1	0	2	2	1	1	2	1	2	2	2	2	2	2	2	2	3	0	0	2	37	170	90	26	121	94	15	1	2	1	2	2	2	2	2	2	2	2	2	8.6	86.7
318	1	1	4	3	51	2	150	55	0	0	2	2	1	1	2	1	2	2	2	2	2	2	2	2	3	1	0	4	37	136	76	24	89	94	15	1	1	1	1	1	1	2	1	1	1	1	1	3.9	82.1
319	2	1	7	2	51	2	160	68	0	0	2	2	1	2	2	1	2	2	2	2	2	2	2	2	3	1	0	4	36.2	122	81	22	86	96	15	1	2	1	2	1	1	2	1	2	2	2	2	10.6	9.4
320	2	1	1	2	75	2	160	60	0	0	2	2	1	1	2	2	1	2	1	2	2	2	2	2	4	1	0	1	36.2	157	69	26	78	96	15	1	1	1	2	2	1	2	2	2	2	2	2	11.9	81.3
321	2	1	8	1	75	2	155	55	0	0	2	2	2	2	2	1	2	2	2	2	2	2	2	2	1	1	0	4	36.7	100	60	22	85	94	15	1	2	1	2	2	2	2	1	1	1	2	1	22.9	92.2
322	2	1	5	2	38	2	-	-	1	1	2	2	2	2	2	2	2	2	2	2	2	2	2	2	0	0	0	4	36.8	123	80	22	78	98	15	1	1	2	2	2	2	2	2	2	2	2	2	27.8	26.9
323	2	1	8	2	28	1	165	65	0	0	2	2	2	2	2	2	2	2	2	2	2	2	2	2	0	0	0	1	37	118	76	37	83	93	15	1	1	1	2	2	1	2	1	1	1	2	2	11.5	10.2
324	2	1	14	2	53	2	162	50	1	0	2	2	2	2	2	2	2	2	2	2	2	2	2	2	0	1	0	4	36.6	110	60	20	74	96	15	2	2	1	2	1	2	2	2	2	2	2	2	15.8	14.9
325	1	1	16	3	69	1	160	50	1	0	2	2	2	2	2	2	2	2	2	2	2	2	2	2	0	1	0	4	36.8	144	65	25	65	93	15	2	2	2	2	2	2	2	1	2	2	2	2	10.3	84.9
326	2	1	31	1	33	2	154	50	1	0	2	2	2	2	2	2	2	2	2	2	2	2	2	2	0	0	0	3	37	110	60	23	82	97	15	2	2	2	2	2	2	2	2	2	2	2	2	13.6	13.1
327	2	1	62	2	69	1	183	54	1	0	2	2	2	2	2	2	2	2	2	2	2	2	2	2	0	1	0	4	36.8	156	86	23	89	92	15	1	2	1	2	1	1	2	1	1	1	2	2	10.1	9.2
328	2	1	12	1	61	2	149	45	1	1	2	2	1	2	2	1	2	2	2	2	2	2	2	2	2	1	0	1	36.5	140	90	21	85	98	15	2	2	2	1	1	2	2	2	2	2	2	2	16.8	90.9
329	2	1	7	1	17	2	160	60	0	0	2	2	2	2	2	2	2	2	2	2	2	2	2	2	0	0	0	1	36.4	120	60	21	78	98	15	2	2	2	1	1	2	2	2	2	2	2	2	12.7	10.9
330	1	1	8	3	59	2	165	60	1	0	2	2	2	2	2	2	2	2	2	2	2	2	2	2	0	1	0	4	36.7	120	80	29	70	92	15	1	2	1	2	1	1	2	2	2	2	2	2	14.8	86.9
331	2	1	1	1	71	2	150	44	1	0	2	2	1	2	2	2	2	2	2	2	2	2	2	2	1	0	0	4	36.6	172	80	23	81	99	15	1	2	2	1	2	2	2	1	2	2	2	1	6.6	83.1
332	2	1	6	1	62	1	165	59	1	0	2	2	1	2	2	1	2	2	2	2	2	2	2	2	2	0	0	1	36.5	135	80	22	88	95	15	1	2	2	2	2	2	2	2	2	2	2	2	12.1	10.6
333	2	1	12	2	66	2	160	75	1	0	2	2	1	1	2	1	2	2	2	2	2	2	2	2	3	1	0	4	36.3	145	80	26	85	95	15	1	2	2	2	2	2	2	1	2	2	2	2	12.5	94.6
334	1	1	15	3	37	2	158	65	0	0	2	2	2	2	2	2	2	2	2	2	2	2	2	2	0	1	0	4	39.6	70	40	25	110	88	3	1	2	1	1	2	2	2	2	1	1	2	2	10.7	9.4
335	2	1	14	1	61	1	175	88	0	0	2	2	1	1	2	2	2	2	2	2	2	2	1	2	3	1	0	2	36.7	150	80	26	88	85	15	1	1	2	2	2	2	2	2	2	2	1	2	7.7	86.3
336	2	1	12	2	48	1	172	72	1	0	2	2	2	2	2	2	2	2	2	2	2	2	2	2	0	0	0	4	36.5	125	68	24	78	92	15	2	2	2	1	2	2	2	2	2	2	2	2	11.9	10.7
337	1	1	22	3	68	1	162	82	0	0	2	2	1	1	2	1	2	2	2	2	2	2	2	2	3	0	0	4	36.9	120	70	25	110	77	13	1	2	1	1	2	2	2	2	2	2	2	2	8.1	7.2
338	1	1	9	3	73	2	162	58	0	0	2	2	1	2	2	2	2	2	2	2	2	2	2	2	1	1	0	4	36.5	120	70	30	100	80	15	2	2	2	2	2	2	2	2	2	2	2	2	5	65.8
339	2	1	7	2	90	2	157	67	1	0	2	2	1	2	2	1	2	2	2	2	2	2	2	1	3	1	0	1	36.7	120	80	32	150	88	15	2	2	1	2	2	2	2	2	2	2	1	2	11.6	84.9
340	2	1	7	2	66	2	160	62	1	0	2	2	1	2	2	2	1	2	2	2	2	2	2	2	2	1	0	2	36.2	160	89	22	80	97	15	1	1	2	2	2	2	2	2	2	2	2	2	13.3	12.3
341	2	1	5	2	15	2	152	45	0	0	2	2	2	2	2	2	2	2	2	2	2	2	2	2	0	0	0	1	36.5	100	60	22	72	98	15	2	2	2	2	2	2	2	2	2	2	2	2	12.1	10.4
342	2	1	12	2	69	1	170	56	0	0	2	2	1	1	2	2	2	2	2	2	2	2	2	2	2	1	0	4	36.3	130	85	40	105	92	15	2	2	2	1	1	2	2	2	2	2	2	2	3.7	79.5
343	2	1	8	2	30	1	171	58	0	0	2	2	2	2	2	2	2	2	2	2	2	2	2	2	0	1	0	2	36.7	140	70	20	110	97	15	2	2	1	1	2	2	2	2	2	2	2	2	13.8	90.7
344	2	1	21	2	54	2	155	58	0	0	2	2	2	2	2	2	2	2	2	2	2	2	2	2	0	0	0	4	38.2	118	58	23	120	89	15	1	2	2	2	1	2	2	2	2	2	2	2	7.9	7.3
345	1	1	21	3	30	2	155	50	0	0	2	2	2	2	2	2	2	2	2	2	2	2	2	2	0	0	0	4	36.8	120	80	30	120	80	3	1	2	1	2	1	1	2	2	2	2	2	2	14	13
346	1	1	13	3	59	1	163	58	1	0	2	2	1	2	2	1	2	2	2	2	2	2	2	2	2	0	0	4	36.7	89	50	30	100	85	3	1	1	2	1	1	1	2	2	2	2	1	1	10.7	92
347	2	1	9	1	46	1	167	76	1	0	2	2	2	2	2	2	2	2	2	2	2	2	2	2	0	1	0	1	36.4	143	90	26	92	96	15	1	1	1	1	1	1	1	1	1	1	2	2	14	75.9
348	2	1	4	2	56	2	160	57	1	0	2	2	1	2	2	2	2	2	2	2	2	2	2	2	1	1	0	4	37	92	62	32	101	86	15	2	2	1	2	2	2	1	2	1	1	2	2	19	94.3
349	2	1	11	2	63	2	158	70	0	0	2	2	1	2	2	2	2	2	2	2	2	2	2	2	1	1	0	4	36.5	154	94	30	83	97	15	2	2	1	2	1	2	1	2	2	2	2	2	24.7	23.6
350	2	1	22	2	61	1	170	65	1	0	2	2	2	2	2	2	2	2	2	2	2	2	2	2	0	1	0	2	36.4	115	80	24	77	96	15	1	1	2	2	2	2	2	2	2	2	2	2	14.9	90.5
351	1	1	18	3	80	2	165	75	0	0	2	2	1	1	2	2	2	2	2	2	2	2	2	2	2	0	0	2	37	130	80	30	85	90	3	1	2	2	2	1	2	2	2	2	2	1	2	9.6	8.7
352	2	1	16	1	73	2	160	63	0	0	2	2	1	2	2	2	2	2	2	2	2	2	2	2	1	1	0	4	37	155	98	25	79	94	15	1	1	1	2	2	1	2	2	1	1	2	2	10	96.1
353	1	1	4	3	64	1	167	55	1	0	1	2	2	2	2	2	2	2	2	2	2	2	2	2	0	1	0	1	36.5	117	70	25	89	96	12	2	1	1	1	1	1	1	2	1	1	2	2	11.1	9.5
354	2	1	8	2	64	2	150	48	0	0	2	2	1	1	2	1	2	2	2	2	2	2	2	2	3	1	0	4	36.3	120	60	23	87	95	15	2	2	2	1	1	2	2	2	2	2	2	2	8.1	7.7
355	2	1	5	2	54	2	154	52	0	0	2	2	2	2	2	2	2	2	2	2	2	2	2	2	0	1	0	1	36.5	130	76	24	85	99	15	1	1	1	1	1	1	1	2	1	1	2	2	12.3	9.3
356	1	1	6	3	68	1	171	55	1	0	2	2	1	2	2	1	2	2	2	2	2	2	2	2	2	0	0	4	38.7	105	70	35	140	97	12	1	2	2	2	2	1	2	2	2	1	2	2	6.4	55.2
357	1	1	10	3	53	1	-	-	1	0	1	1	1	2	2	2	2	2	2	2	2	2	2	2	1	1	0	4	36.6	120	70	28	82	92	15	1	1	1	2	1	1	2	2	1	1	2	2	9.9	8.4
358	1	1	20	3	55	2	153	55	0	0	2	2	1	2	2	1	2	2	2	2	2	2	2	2	2	0	0	4	36.7	130	80	30	100	90	3	1	1	1	2	2	2	1	1	2	1	2	2	23	91.4
359	1	1	11	3	55	2	168	65	0	0	2	2	2	2	2	2	2	2	2	2	1	2	2	2	1	1	0	4	36.4	130	80	40	110	88	15	1	1	2	2	2	2	2	2	2	2	2	2	15.4	12.7
360	1	1	32	3	65	1	165	65	1	0	2	2	1	2	2	2	2	2	2	2	2	2	2	2	1	0	0	4	36.7	130	80	26	85	92	15	1	1	2	1	1	2	1	2	2	2	1	2	7.1	80
361	1	1	7	3	69	1	168	70	0	0	2	2	2	2	2	2	2	2	2	2	2	2	2	2	0	1	0	4	37	140	80	30	85	94	15	1	2	2	2	2	1	2	2	2	2	2	2	9.4	8.8
362	2	1	14	1	41	1	182	92	0	0	2	2	1	2	2	2	2	2	2	2	2	2	2	2	1	0	0	4	36.5	120	70	20	105	94	15	1	2	1	2	2	2	2	2	2	2	1	2	11.5	10.2
363	2	1	10	2	66	2	165	70	1	0	2	2	2	2	2	2	2	2	2	2	2	2	2	2	0	1	0	2	36.7	110	58	24	100	92	7	1	2	2	1	1	2	2	2	2	2	2	2	16.7	15.9
364	1	1	4	3	58	2	160	66	1	0	2	2	2	2	2	2	2	2	2	2	2	2	2	2	0	0	0	4	36.8	80	40	50	120	60	14	2	2	2	2	2	2	2	2	2	2	2	2	10.7	8.8
365	1	1	7	3	78	2	150	50	0	0	2	2	1	2	2	1	2	2	2	2	2	2	2	2	2	1	0	4	37	120	68	30	94	94	15	1	1	1	1	2	2	2	2	2	2	2	2	13.6	11.9
366	1	1	10	3	65	2	160	68	0	0	2	2	2	2	2	1	2	2	2	2	2	2	2	2	1	0	0	2	36.7	150	80	30	100	97	3	2	1	2	1	2	2	2	1	2	2	2	2	14.3	88
367	1	1	10	3	73	1	168	78	1	0	1	2	2	2	2	2	2	2	2	2	2	2	2	2	0	1	0	1	36.4	130	80	35	100	85	3	1	2	1	2	2	2	2	2	2	2	2	2	6.6	5.7
368	1	1	46	3	72	1	173	65	1	0	2	2	1	1	2	1	1	2	2	2	2	2	2	2	5	0	0	4	36.7	150	70	25	110	90	15	1	1	1	2	2	2	2	2	2	2	2	2	10	94.7
369	2	1	4	2	38	1	147	58	1	0	2	2	2	2	2	2	2	2	2	2	2	2	2	2	0	1	0	1	36.4	135	80	32	98	90	15	1	2	1	2	1	2	2	2	2	2	2	2	12.5	81.1
370	1	1	36	3	71	2	162	70	0	0	2	2	1	2	2	1	2	2	2	2	2	2	2	2	2	0	0	4	37	130	70	30	100	86	3	2	2	2	2	1	2	2	2	2	2	2	2	9.4	8.6
371	2	1	8	2	77	2	152	55	0	0	2	2	2	2	2	2	2	2	2	2	2	2	2	2	0	0	0	4	36.5	120	80	35	100	85	3	1	1	1	2	2	1	2	1	1	1	2	1	6.4	5.3
372	1	1	64	3	78	2	155	72	1	0	2	2	1	2	2	2	2	2	2	2	2	2	2	2	1	1	0	4	36.5	150	90	38	106	88	15	1	1	2	2	2	1	2	2	2	2	2	2	8.7	7.6
373	1	1	36	3	64	2	155	58	1	0	2	2	1	2	2	2	2	2	2	2	2	2	2	2	1	0	0	4	36	90	71	30	100	92	3	2	2	1	1	1	2	2	2	2	2	2	2	2.2	1.8
374	1	1	21	3	93	2	157	55	0	0	2	2	1	2	2	2	2	2	2	2	2	2	2	2	1	0	0	4	36.4	150	80	35	102	94	15	1	2	1	2	1	2	2	2	2	2	2	2	10.1	9.2
375	1	1	4	3	71	2	155	60	1	0	2	2	1	1	2	2	2	2	2	2	2	2	2	2	2	0	0	1	36.8	140	80	32	100	89	15	1	1	1	2	1	2	2	2	1	1	2	2	12.6	86.6
376	1	1	18	3	45	2	150	55	0	0	2	2	2	2	2	1	2	2	2	2	2	2	2	2	1	0	0	3	37	110	70	30	80	87	3	2	2	2	2	2	2	2	2	2	2	2	2	13.9	92.6
377	2	1	2	2	38	1	167	61	1	1	1	2	2	2	2	2	2	2	2	2	2	2	2	2	0	0	0	4	36.2	120	91	22	80	97	15	1	2	2	2	2	2	2	2	2	2	2	2	9.8	81.9
378	1	1	5	3	88	2	140	50	0	0	2	2	1	1	2	2	2	2	2	2	2	2	2	2	2	0	0	4	36.5	150	80	36	112	92	13	1	1	2	2	2	2	2	2	2	2	2	2	10.3	86.5
379	1	1	18	3	59	2	162	60	0	0	2	2	1	1	2	2	2	2	2	2	2	2	2	2	2	0	0	1	36.8	100	50	30	120	40	3	2	2	1	2	2	2	2	2	2	2	2	2	9.3	8.5
380	2	1	15	1	69	1	180	81	1	0	2	2	1	2	2	2	2	2	2	2	2	2	2	2	1	0	0	1	37	120	60	20	78	97	15	2	2	2	2	2	2	2	2	2	2	1	2	7.6	53.9
381	1	1	59	3	51	1	168	82	0	0	2	2	1	2	2	2	2	2	2	2	2	2	1	2	2	1	0	4	38.2	120	70	34	89	70	15	1	1	1	1	1	2	2	2	2	2	2	2	6.2	2.3
382	2	1	7	1	92	2	150	48	0	0	2	2	1	2	2	2	2	2	2	2	2	2	2	2	1	0	0	4	37	144	97	26	110	90	14	2	2	1	2	2	2	2	2	2	2	2	2	13.7	11.9
383	2	1	9	2	59	1	173	75	0	0	2	2	2	2	2	2	2	2	2	2	2	2	2	2	0	0	0	4	37	110	65	24	89	93	15	2	2	2	2	1	2	1	1	2	2	2	2	3.4	3
384	1	1	22	3	72	1	170	70	0	0	2	2	1	2	2	2	2	2	2	2	2	2	2	2	1	0	0	1	36.7	170	90	22	93	79	15	1	1	1	1	1	2	2	2	2	2	2	2	9.7	88.1
385	2	1	10	2	50	2	156	54	1	0	2	2	2	2	2	2	2	2	2	2	2	2	2	2	0	1	0	4	37	110	65	24	90	88	15	1	2	1	2	2	2	2	2	2	2	1	2	8.7	7.9
386	2	1	18	2	42	1	156	64	0	0	2	2	2	2	2	2	2	2	2	2	2	2	2	2	0	0	0	2	36.2	116	75	28	94	97	15	1	1	1	2	2	1	2	2	1	1	2	2	24.8	23.8
387	1	1	8	3	71	1	165	72	0	0	2	2	1	2	2	2	2	2	2	2	2	2	1	2	2	1	0	4	36.7	130	80	38	85	88	13	1	2	1	2	2	2	2	2	2	2	1	2	11.4	10.3
388	2	1	24	1	83	1	155	65	1	0	2	2	1	1	2	1	2	2	2	2	2	2	2	2	3	1	0	2	36.2	130	70	25	90	96	15	1	1	2	2	2	2	2	2	2	2	2	2	19.1	16.8
389	2	1	6	2	19	1	175	85	0	0	2	2	2	2	2	2	2	2	2	2	2	2	2	2	0	0	0	1	36.5	132	64	25	92	95	15	1	1	1	2	2	1	2	1	1	1	2	2	8.5	7.6
390	1	1	10	3	76	1	172	63	0	0	2	2	2	2	1	2	2	2	2	2	2	2	2	2	1	0	0	1	36.5	124	68	23	82	95	15	1	1	2	2	2	2	2	2	2	2	2	2	7.4	97
391	2	1	11	2	30	2	168	67	0	0	2	2	2	2	2	2	2	2	2	2	2	2	2	2	0	0	0	4	36.2	134	72	22	78	97	15	1	2	1	2	2	2	2	2	2	2	2	2	18.2	17.5
392	1	1	39	3	73	1	168	63	1	0	2	2	1	2	2	2	2	2	2	2	2	2	2	2	1	1	0	2	36.7	153	88	30	120	85	15	1	1	2	2	2	1	2	2	1	1	2	2	12.5	11.5
393	2	1	24	1	72	1	175	75	0	0	1	2	1	1	2	2	1	2	2	2	2	2	2	2	3	1	0	1	36.8	110	70	26	80	98	15	1	1	1	2	2	1	1	1	1	1	2	2	10.2	8.2
394	1	1	16	3	68	1	167	65	0	0	2	2	1	2	2	2	2	2	2	2	2	2	2	2	1	1	0	1	36.4	142	78	23	81	98	15	1	1	1	2	2	1	2	2	1	1	2	2	17.8	17.4
395	2	1	16	1	54	1	156	65	0	0	1	1	1	2	2	1	2	2	2	2	2	2	2	2	2	1	0	2	36.4	112	66	25	79	94	15	1	2	1	2	1	2	2	1	2	2	2	2	11.4	92.4
396	1	1	4	3	47	1	165	70	0	0	2	2	1	2	2	1	2	2	2	2	2	2	2	2	2	0	0	4	38.2	150	100	25	120	99	15	1	1	1	2	2	2	2	2	2	2	2	2	10.9	9.2
397	2	1	20	1	37	2	155	52	0	0	2	2	2	2	2	2	2	2	2	2	2	2	2	2	0	0	0	4	36.7	120	80	32	90	95	15	1	2	2	2	2	2	1	2	2	2	2	1	13.1	12.2
398	2	1	3	1	57	2	165	70	1	0	2	2	1	2	2	2	2	2	2	2	2	2	2	2	1	0	0	1	36.8	140	90	25	100	98	15	2	2	1	2	1	2	2	1	1	2	2	2	7.7	6.5
399	1	1	66	3	69	1	160	50	0	0	2	2	1	2	2	2	2	2	2	2	2	2	2	2	1	0	0	1	36.7	118	80	25	98	98	15	1	2	2	2	2	2	2	2	2	2	2	2	5.6	4.2
400	2	1	14	1	81	2	155	70	0	0	2	2	1	1	2	2	2	2	2	2	2	2	2	2	2	0	0	2	36.2	136	78	26	121	92	15	1	2	2	2	2	2	1	2	2	2	2	2	7.6	80.4
401	1	1	18	3	68	2	148	58	1	0	2	2	1	1	2	2	2	2	2	2	2	2	2	2	2	0	0	4	36.6	120	80	30	100	80	15	2	1	2	2	2	2	2	1	2	1	2	2	13.4	10.8
402	2	1	42	2	47	1	169	80	0	0	2	2	2	2	2	2	2	2	2	2	2	2	2	2	0	0	0	4	36.6	138	105	23	115	95	15	2	2	2	2	2	2	2	2	2	1	2	2	18.9	18.2
403	2	1	35	1	60	2	158	65	0	0	2	2	2	2	2	2	2	2	2	2	2	2	2	2	0	1	0	4	37	128	97	25	100	99	15	2	2	2	2	2	2	2	2	1	1	2	2	7.8	6.2
404	2	1	11	2	64	1	160	66	1	1	2	2	2	2	2	2	2	2	2	2	2	2	2	2	0	0	0	1	36.3	158	90	30	110	95	15	1	1	2	2	2	1	2	2	2	2	2	2	15.5	14
405	2	1	7	2	35	2	164	63	1	0	2	2	1	1	2	2	2	2	2	2	2	2	2	2	2	1	0	4	36.2	123	85	23	78	99	15	1	2	1	1	1	1	1	1	1	1	2	2	5.3	3.7
406	1	1	17	3	40	1	175	97	0	0	2	2	2	2	2	2	2	2	2	2	2	2	2	2	0	0	0	4	36.2	140	80	26	104	97	15	1	1	1	1	1	1	2	1	1	1	2	2	3.7	2.8
407	2	1	11	2	21	1	175	80	1	0	2	2	2	2	2	2	2	2	2	2	2	2	2	2	0	0	0	4	36.2	138	78	28	90	93	15	1	1	2	2	2	1	2	2	2	2	2	2	6.7	5.6
408	2	1	2	2	46	2	158	65	1	0	2	2	2	2	2	2	2	2	2	2	2	2	2	2	0	1	0	2	36.5	130	80	23	90	98	15	2	1	1	1	1	2	2	1	1	1	2	2	8.4	78.9
409	2	1	1	1	29	1	166	48	1	0	2	2	2	1	2	2	2	2	2	2	2	2	2	2	1	0	0	2	36.8	160	80	23	50	87	15	1	2	2	1	1	2	2	2	2	2	2	2	13.5	23
410	2	1	15	2	23	1	164	67	1	0	2	2	2	2	2	2	2	2	2	2	2	2	2	2	0	0	0	4	36.4	120	80	26	90	94	15	1	1	1	2	1	2	1	1	2	2	2	2	7.1	6.5
411	1	1	27	3	42	2	150	45	0	0	2	2	2	2	2	2	2	2	2	2	2	2	2	2	0	0	0	4	36.2	100	60	30	101	90	3	1	2	1	2	2	2	2	2	2	2	2	2	14.3	13.4
412	2	1	2	1	20	2	160	46	1	1	2	2	2	2	2	2	2	2	2	2	2	2	2	2	0	0	0	4	36.5	110	62	23	82	97	15	2	2	2	2	2	1	2	2	2	2	2	2	7.7	6
413	2	1	2	1	21	1	168	55	1	1	2	2	2	2	2	2	2	2	2	2	2	2	2	2	0	0	0	4	36.5	110	80	21	105	97	15	2	2	2	2	1	2	2	2	2	2	2	2	10.3	9
414	1	1	13	3	62	2	152	62	0	0	2	2	1	2	2	1	2	2	2	2	2	2	2	2	2	0	0	4	37.6	84	52	36	57	88	15	1	2	1	2	2	2	2	2	2	2	2	2	11	9.9
415	2	1	16	2	47	1	170	68	0	0	2	1	1	2	2	1	2	2	2	2	2	2	2	2	2	0	0	4	38	110	62	24	85	98	15	1	2	2	2	2	2	2	2	2	2	1	2	4.7	3.4
416	2	1	9	2	61	2	155	60	0	0	2	2	1	2	2	1	2	2	2	2	2	2	2	2	2	1	0	1	36.6	122	78	25	96	92	15	2	2	2	2	2	2	2	2	2	2	2	2	10.2	9
417	1	1	2	3	54	1	165	90	1	0	1	1	1	2	2	2	2	2	2	2	2	2	2	2	1	1	0	4	36.3	115	67	25	76	92	15	1	1	1	2	2	2	2	2	1	1	2	2	13.1	12.6
418	2	1	15	2	54	1	171	70	1	0	2	1	1	1	2	2	2	2	2	2	2	2	2	2	2	0	0	2	37	121	78	24	89	96	15	1	2	1	2	2	2	2	2	1	1	1	2	10.8	9.6
419	1	1	4	3	61	1	165	55	0	0	2	2	1	2	2	2	2	2	2	2	2	2	2	2	1	0	0	4	36.3	121	67	23	86	93	15	2	1	1	2	1	2	2	1	1	1	1	2	9.4	8.7
420	1	1	5	3	57	2	149	61	1	0	2	2	1	2	2	2	2	2	2	2	2	2	2	2	1	1	0	4	36.7	135	85	28	74	89	15	1	2	1	2	2	2	2	2	1	1	1	2	7.6	7.2
421	2	1	5	1	78	2	167	62	1	0	2	2	2	2	2	2	2	2	2	2	2	2	2	2	0	0	0	4	36.4	100	60	21	68	97	15	1	1	2	2	2	2	2	2	2	2	2	2	13.8	94.7
422	2	1	2	1	48	2	156	54	1	0	2	2	2	2	2	2	2	2	2	2	2	2	2	2	0	0	0	1	37	120	70	19	83	96	15	2	2	2	2	2	2	2	2	2	2	2	2	17.9	16.5
423	2	1	2	1	50	2	165	67	1	0	2	2	2	2	2	2	2	2	2	2	2	2	2	2	0	1	0	1	36.5	120	70	19	80	95	15	2	2	2	2	2	2	2	2	1	2	2	2	8.5	7.9
424	2	1	4	2	90	2	160	50	0	0	2	2	2	1	2	2	2	2	2	2	2	2	2	2	1	1	0	4	36.6	115	64	22	79	96	15	1	1	2	2	2	2	2	2	1	1	2	2	20.9	95
425	2	1	3	1	20	1	165	45	1	1	2	2	2	2	2	2	2	2	2	2	2	2	2	2	0	0	0	4	36.4	130	70	23	78	98	15	2	2	2	2	2	2	2	2	2	2	2	2	15.4	94.5
426	2	1	3	1	20	1	170	85	1	1	2	2	2	2	2	2	2	2	2	2	2	2	2	2	0	0	0	4	36.5	120	60	23	80	99	15	2	2	2	2	2	1	2	2	2	2	2	2	7.7	6.8
427	1	1	8	3	70	2	165	70	0	0	2	2	1	1	2	1	2	2	2	2	2	2	2	2	3	1	0	4	36.6	140	80	30	90	94	15	2	2	1	2	1	2	2	2	1	1	1	2	22.5	97.5
428	2	1	5	2	39	1	165	70	1	0	1	2	2	2	2	2	2	2	2	2	2	2	2	2	0	0	0	4	36.6	112	72	38	100	100	15	1	1	1	1	1	1	2	1	2	2	2	2	7.6	92.3
429	2	1	8	1	45	2	160	58	0	0	2	2	2	2	2	2	2	2	2	2	2	2	2	2	0	0	0	4	36.8	130	70	28	80	88	15	1	2	1	1	1	2	2	2	1	1	2	2	8.6	7.9
430	1	1	10	3	71	2	163	70	0	0	2	2	1	1	2	1	2	2	2	2	2	2	2	2	3	1	0	1	36.6	160	90	31	101	88	15	1	1	1	1	2	1	2	2	1	1	2	2	13.7	13.1
431	1	1	45	3	76	1	175	80	1	0	2	2	1	2	2	1	2	1	2	2	1	2	2	2	4	1	0	4	36.8	140	90	30	100	99	3	1	2	1	1	2	2	2	2	2	2	2	2	4.9	76.9
432	2	1	8	2	55	1	167	63	1	0	1	2	2	2	2	2	2	2	2	2	2	2	2	2	0	1	0	4	36.7	120	75	21	85	98	15	1	2	1	2	1	1	1	2	1	1	2	2	6.7	5.8
433	1	1	7	3	57	2	156	60	1	0	2	2	1	2	2	2	2	2	2	2	2	2	2	2	1	0	0	2	36.4	138	86	23	103	89	15	1	1	2	1	1	1	2	2	1	1	2	2	12.8	11.2
434	1	1	19	3	62	1	168	63	0	0	2	1	2	2	2	2	1	2	2	2	2	2	2	2	2	1	0	1	37	180	100	26	68	98	15	1	2	1	1	2	1	2	2	2	2	2	2	3.7	2.3
435	1	1	28	3	71	1	158	73	0	0	2	2	2	2	2	2	2	2	2	2	2	2	1	2	1	1	0	1	37.2	144	98	26	98	80	14	1	2	1	2	2	2	2	2	2	2	2	2	14.3	13.1
436	2	1	2	2	66	2	155	60	1	0	2	2	2	1	2	1	2	2	2	2	2	2	2	2	2	0	0	4	38	149	97	20	97	97	15	2	2	1	1	2	2	2	2	1	1	2	2	11	92.5
437	1	1	43	3	33	2	155	60	0	0	2	2	2	2	2	2	2	2	2	2	2	2	2	2	0	1	1	4	38.5	160	60	23	110	89	3	1	2	2	2	2	2	2	1	2	2	2	2	11.3	8.9
438	1	1	3	3	59	1	162	55	0	0	1	2	1	2	2	2	2	2	2	2	2	2	2	2	1	1	0	4	36.6	150	90	36	63	88	15	1	2	1	2	2	1	2	2	1	1	2	2	7.2	5.5
439	1	1	22	3	88	1	170	70	0	0	2	2	2	1	2	2	2	2	2	2	2	2	2	2	1	0	0	4	36.8	140	100	35	80	80	9	1	2	1	2	2	2	2	2	2	2	2	2	9.2	8.7
440	2	1	8	2	47	2	155	67	0	0	1	2	2	2	2	2	2	2	2	2	2	2	2	1	1	1	0	4	36.6	130	90	30	113	90	15	1	1	1	2	1	2	2	2	2	2	1	2	6.2	3.7
441	1	1	12	3	77	2	160	65	0	1	2	2	1	2	2	1	2	2	2	2	2	2	2	2	2	0	0	1	36.7	130	60	30	74	97	3	1	2	2	2	2	2	2	2	2	2	2	2	4.9	55
442	1	1	6	3	77	1	165	47	1	0	2	2	1	2	2	1	2	2	2	2	2	2	2	2	2	0	0	4	36.8	156	80	27	95	98	14	2	1	1	2	2	2	2	1	2	2	1	2	59.9	96.8
443	2	1	13	2	60	2	157	58	1	0	2	2	1	2	2	2	2	2	2	2	2	2	2	2	1	0	0	4	36.7	123	70	26	82	94	15	2	2	1	2	2	2	2	2	2	2	2	2	16	85.9
444	1	1	14	3	92	1	170	60	0	0	2	2	1	1	2	1	2	2	2	2	2	2	2	2	3	0	0	1	36.9	145	80	36	122	85	14	1	2	2	2	2	2	2	2	2	2	2	2	7	5.8
445	2	1	7	2	49	1	170	72	0	0	1	1	2	2	2	2	2	2	2	2	2	2	2	2	0	0	0	2	36.7	135	90	21	90	98	15	1	2	1	2	1	2	1	2	2	2	2	2	16	14.5
446	1	1	20	3	55	1	162	60	1	0	2	2	2	1	2	2	2	2	2	2	2	2	2	2	1	0	0	4	36.7	100	70	26	74	95	15	1	1	2	1	2	2	2	1	2	2	2	2	14.3	92.7
447	2	1	6	2	46	1	-	-	1	0	1	2	2	2	2	2	2	2	2	2	2	2	2	2	0	0	0	4	36.6	130	80	26	108	94	15	1	1	1	1	1	2	2	1	1	1	2	1	11.7	10.6
448	2	1	2	2	59	1	167	62	0	0	1	2	2	1	2	2	2	2	2	2	2	2	2	2	1	1	0	4	37	85	40	22	72	95	13	1	2	1	2	2	2	1	2	2	2	2	2	7.3	81.5
449	1	1	4	3	62	2	156	50	1	0	2	2	1	2	2	1	2	2	2	2	2	2	2	2	2	1	0	4	37	110	60	25	84	96	15	1	1	1	2	1	1	1	2	2	2	2	2	16.2	14.7
450	1	1	7	3	83	2	162	52	0	0	2	2	1	2	2	1	2	2	2	2	2	2	2	2	2	0	0	4	39	133	60	23	83	98	14	2	2	2	2	2	2	2	2	2	2	2	2	13.7	96.2
451	2	1	17	2	52	1	170	70	1	0	2	2	1	2	2	2	2	2	2	2	2	1	2	2	2	1	0	4	36.8	130	60	28	98	88	15	1	2	2	2	2	2	2	2	1	1	2	2	5.5	4.6
452	1	1	4	3	81	2	155	62	1	0	2	2	1	1	2	1	2	2	2	2	2	2	2	2	3	0	0	1	37	153	80	30	90	88	15	2	2	2	2	2	2	2	2	2	2	2	2	11.8	10.4
453	1	1	11	3	55	2	150	65	0	0	2	2	2	2	2	2	2	2	2	2	2	2	2	2	0	0	0	2	36.8	117	79	35	62	89	15	2	2	1	2	1	2	2	1	1	1	2	2	20.3	19.4
454	1	1	12	3	66	2	155	65	1	1	2	2	1	2	2	2	2	2	2	2	2	2	2	2	1	0	0	4	36.7	80	40	30	60	86	3	1	1	1	2	2	1	2	2	2	2	2	2	8.3	7.1
455	2	1	12	2	50	2	155	48	1	0	2	2	2	2	2	2	2	2	2	2	2	2	2	2	0	0	0	1	36.4	120	80	22	73	98	15	2	2	1	1	2	2	2	2	1	1	2	2	20.9	94.2
456	2	1	8	2	57	2	161	55	1	0	2	2	2	2	2	2	2	2	2	2	2	2	2	2	0	0	0	2	36.4	110	70	26	110	95	15	1	1	1	2	2	1	2	2	2	2	2	2	15.5	13.8
457	2	1	18	2	47	2	160	63	0	1	2	2	2	2	2	2	2	2	2	2	2	2	2	2	0	0	0	4	36.5	140	90	27	79	99	15	1	2	2	2	2	2	2	2	2	2	2	2	6.9	84.7
458	2	1	1	1	20	1	163	65	1	1	2	2	2	2	2	2	2	2	2	2	2	2	2	2	0	0	0	3	36.6	125	70	20	90	98	15	1	1	2	1	1	2	2	2	2	2	2	2	5.9	4.7
459	2	1	1	1	20	1	178	61	1	1	2	2	2	2	2	2	2	2	2	2	2	2	2	2	0	0	0	3	36.4	120	80	20	83	98	15	2	2	2	2	2	2	2	2	2	2	2	2	18.6	17.5
460	1	1	9	3	59	1	160	63	0	0	2	1	2	2	2	2	2	2	2	2	2	2	2	2	0	0	0	4	36.6	126	78	26	109	86	15	1	1	1	2	2	1	2	1	1	2	2	2	18	17.3
461	1	1	13	3	55	1	167	73	0	0	1	1	2	2	1	2	2	2	2	2	2	2	2	2	1	0	0	1	38	130	80	24	92	96	15	1	1	2	2	1	2	2	2	2	2	2	2	13.4	12.3
462	2	1	15	1	51	1	165	68	0	0	2	1	1	2	2	2	2	2	2	2	2	2	2	2	1	0	0	2	36.5	140	80	28	75	95	15	1	2	2	1	1	2	2	2	1	1	1	1	9	7.7
463	2	1	5	1	57	2	160	58	0	0	2	2	1	2	2	1	2	2	2	2	2	2	2	2	2	0	0	1	37	100	60	22	88	93	15	2	2	2	1	2	2	1	2	1	1	2	2	16	14.7
464	1	1	11	3	60	2	150	75	0	0	2	2	1	1	2	2	2	2	2	2	2	2	2	2	2	1	0	4	37	110	70	50	77	88	14	1	2	2	2	1	2	1	2	1	1	1	2	14	13
465	1	1	21	3	80	1	161	60	0	0	2	2	1	2	2	1	2	2	2	2	2	2	2	2	2	0	0	4	37	110	60	30	80	80	14	2	2	2	2	2	2	2	1	2	2	2	2	8	6.4
466	1	1	4	3	60	2	158	62	1	0	2	2	2	2	2	1	2	2	2	2	2	2	2	2	2	1	0	4	37	110	60	30	76	89	15	1	1	2	2	2	2	2	2	2	2	1	2	23.5	94.2
467	2	1	8	2	52	1	170	60	0	0	2	2	1	1	2	2	2	2	2	2	2	2	1	2	3	1	0	4	37	133	86	24	87	97	15	1	1	1	1	2	2	2	1	1	1	2	2	10.4	9.2
468	2	1	5	2	43	2	160	56	1	0	2	1	2	1	2	2	2	2	2	2	2	2	2	2	1	1	0	1	36.2	100	60	25	76	96	15	2	2	1	2	2	2	2	2	2	2	2	2	8.1	80.5
469	1	1	10	3	41	2	157	64	1	1	2	2	2	2	2	1	2	2	2	2	2	2	2	2	1	1	0	4	36.7	123	76	31	97	97	15	1	1	1	1	1	2	2	2	2	2	2	2	6.3	5.3
470	1	1	23	3	74	1	171	70	0	0	2	2	2	2	2	2	2	2	2	2	2	2	2	2	0	0	0	4	37	140	90	26	100	91	14	2	1	1	2	2	2	2	1	2	2	2	2	16.2	15
471	1	1	11	3	29	2	160	55	0	0	2	2	2	2	1	2	2	2	2	2	2	2	2	2	1	0	0	4	36.5	100	65	23	115	92	15	1	2	1	1	1	1	1	1	1	2	2	1	12.9	85.6
472	1	1	13	3	82	1	167	65	0	0	2	2	1	2	2	2	2	2	2	2	2	2	1	2	2	1	0	4	37	120	70	40	80	96	14	2	1	1	1	1	2	2	1	2	2	1	2	31.8	30.5
473	1	1	17	3	67	2	158	57	1	0	2	2	2	2	2	2	2	2	2	2	2	2	2	2	0	1	0	4	36.9	70	40	30	90	85	3	1	2	1	1	2	2	2	2	1	2	2	2	10.8	9.7
474	1	1	11	3	67	1	158	62	1	1	2	2	2	2	2	2	2	2	2	2	2	2	2	2	0	1	0	4	36.4	170	100	30	72	93	3	1	2	1	2	2	2	2	1	2	1	1	2	6.4	4
475	1	1	28	3	62	1	160	95	1	0	2	2	1	2	2	1	2	2	2	2	2	2	2	2	2	0	0	4	36.8	110	80	30	100	80	3	2	2	1	2	2	2	2	2	1	2	2	2	9	7.9
476	1	1	7	3	87	2	150	45	0	0	2	2	1	1	2	2	2	2	2	2	2	2	2	2	2	1	0	1	36.5	140	100	26	86	97	14	1	1	1	2	2	1	2	1	2	2	2	2	6.5	5.8
477	1	1	8	3	62	1	177	70	1	0	2	2	1	2	2	2	2	2	2	2	2	2	2	2	1	1	0	4	36.6	120	75	26	84	95	15	1	1	2	1	1	1	2	2	1	1	2	2	18.1	16.8
478	2	1	4	2	82	2	155	52	1	0	2	2	1	1	1	2	2	2	2	2	2	2	2	2	3	0	0	1	37	110	70	30	98	90	15	1	1	1	1	1	2	2	2	2	2	2	2	4.7	3.1
479	2	1	10	2	82	2	150	45	0	0	2	2	2	2	2	2	2	2	2	2	1	2	2	2	1	1	0	1	37	110	60	22	99	95	15	1	1	1	1	2	2	2	1	2	2	2	2	24.2	22.6
480	1	1	28	3	72	2	156	48	1	0	2	2	2	2	2	2	2	2	2	2	2	2	2	2	0	1	0	4	36.9	90	60	30	110	96	3	2	2	2	2	2	2	2	2	2	2	2	2	14.2	12.2
481	2	1	6	2	43	2	160	62	0	0	2	2	2	2	2	2	2	2	2	2	2	2	2	2	0	0	0	3	37	100	60	25	74	98	15	1	1	1	1	1	1	2	2	1	1	2	2	15.5	14.8
482	2	1	6	1	44	1	168	70	1	0	2	2	2	2	2	2	2	2	2	2	2	2	2	2	0	0	0	4	37	120	80	30	100	92	15	2	2	2	2	2	2	2	2	2	2	2	2	17.2	16.1
483	1	1	34	3	44	2	150	50	1	0	2	2	1	2	2	2	2	2	2	2	2	2	2	2	2	0	0	4	37	105	70	28	110	98	12	1	2	1	2	2	2	2	2	2	2	2	2	10.6	9.7
484	1	1	11	3	88	2	165	65	1	0	2	2	1	1	2	1	2	2	2	2	2	1	2	2	4	1	0	4	37	110	70	32	82	70	12	1	1	1	2	2	2	2	1	1	1	2	2	8.5	7.4
485	2	1	6	2	56	2	152	50	0	0	2	2	1	1	2	2	2	2	2	2	2	2	2	2	2	1	0	2	37	140	80	24	112	90	15	2	2	1	1	1	2	1	1	1	1	2	2	4.7	2.9
486	2	1	17	2	65	1	180	75	0	0	1	2	2	2	2	2	2	2	2	2	2	2	2	2	0	1	0	2	37	100	60	24	106	95	15	2	2	2	2	2	2	2	2	2	2	2	2	6.8	4.9
487	1	1	6	3	55	2	150	63	0	0	2	2	1	1	2	2	2	2	2	2	2	2	2	2	3	0	0	4	37	100	60	40	77	85	15	2	1	2	2	2	2	2	1	2	1	2	2	12.1	9.2
488	2	1	6	2	58	2	162	58	1	0	2	2	2	2	2	2	2	2	2	2	2	2	2	2	0	1	0	1	36	116	70	30	110	82	15	1	1	1	1	1	2	1	2	1	1	2	2	3.6	2.6
489	1	1	21	3	32	2	157	79	0	0	2	2	2	1	2	2	2	2	2	2	2	2	2	2	1	1	1	4	36	120	71	30	123	80	3	1	2	2	2	2	2	2	2	2	2	2	2	26.2	24.7
490	1	1	10	3	86	1	178	70	0	0	1	2	1	2	2	2	2	2	2	2	2	2	2	2	1	1	0	1	36.7	120	60	28	90	72	14	1	1	2	2	2	2	2	2	2	2	2	2	9.9	8.4
491	2	1	14	2	69	1	170	62	0	0	2	2	2	2	2	2	2	2	2	2	2	2	2	2	0	0	0	4	36.5	98	68	24	86	97	15	1	1	2	2	2	1	2	2	2	2	2	2	10.6	9.9
492	1	1	5	3	58	2	165	72	1	0	2	2	1	2	2	2	2	2	2	2	2	2	2	2	1	0	0	4	36.7	151	79	23	89	97	15	1	1	1	2	1	1	2	2	2	2	2	2	18.8	91
493	2	1	19	2	64	1	165	75	1	0	2	1	2	2	1	2	2	2	2	2	2	2	2	2	1	1	0	4	37	140	80	28	100	90	15	1	1	1	2	1	1	2	2	2	2	2	2	10.3	9.7
494	1	1	15	3	79	1	162	68	1	0	1	1	1	2	2	2	2	2	2	2	2	2	2	2	1	0	0	4	36.7	200	100	30	115	56	9	2	1	2	2	2	2	1	2	1	1	2	2	24.4	96.4
495	2	1	16	2	59	2	160	65	1	0	2	2	1	1	2	1	2	2	2	2	2	2	2	2	3	0	0	4	36.5	100	60	25	100	98	15	1	2	1	2	1	1	2	1	1	1	2	2	12.9	99
496	2	1	8	1	65	1	165	63	1	0	2	2	2	2	2	1	2	2	2	2	2	2	2	2	1	0	0	1	36.8	140	80	25	100	96	15	2	2	2	2	2	2	2	2	2	2	2	2	12.6	97.1
497	1	1	10	3	60	2	155	65	1	0	2	2	2	2	2	2	2	2	2	2	2	2	2	2	0	0	0	4	37	150	90	25	100	89	3	2	2	2	2	1	2	1	1	2	2	2	2	11.3	10.4
498	2	1	2	1	59	2	158	58	1	0	2	2	1	2	2	2	2	2	2	2	2	2	2	2	1	1	0	4	36.7	130	80	25	60	96	15	1	1	2	2	1	2	2	2	2	2	2	2	11.5	10.6
499	2	1	9	2	67	2	162	65	0	0	2	2	1	1	2	1	2	2	2	2	2	2	2	2	3	1	0	4	37	130	80	23	80	97	15	1	1	2	1	2	1	2	2	1	2	2	2	13.7	12.5
500	2	1	6	1	31	2	160	65	1	0	2	2	2	2	1	2	2	2	2	2	2	2	2	2	1	0	0	4	36.7	110	80	20	80	97	15	1	2	2	2	2	2	2	1	1	1	1	2	4.6	3.3
501	1	1	12	3	70	2	150	60	1	0	2	2	2	2	2	2	2	2	2	2	2	2	2	2	0	1	0	1	36.5	140	80	28	80	92	15	1	2	1	1	2	2	2	1	2	2	2	2	9.9	66.4
502	2	1	1	1	21	2	150	43	1	1	2	2	2	2	2	2	2	2	2	2	2	2	2	2	0	0	0	3	37	110	70	18	98	100	15	1	2	2	1	1	1	2	2	2	2	1	2	10.1	7.7
503	2	1	0	1	20	2	165	47	1	1	2	2	2	2	2	2	2	2	2	2	2	2	2	2	0	0	0	3	36.7	110	70	20	112	96	15	2	2	2	2	1	2	2	2	2	2	2	2	11.1	9.2
504	1	1	5	3	64	1	172	75	0	0	2	2	1	1	2	2	2	2	2	2	2	2	2	2	2	1	0	4	36.7	130	60	32	98	93	15	1	1	2	2	2	2	2	2	2	1	2	2	17.6	90.3
[truncated: 33 more columns]

## Sheet: variable
	Variable	Answer column
Survive	Survive	1.non-survivor 2.survivor
discharge	discharge	1.death 2.survive
days_onset_in	days from onset to hospital admission	Inputted values
outcome	outcome	1.Full recovered 2.Transferred 3.Died
age	age	Inputted values
gender	gender	1.male 2.female
h_cm	height (cm)	Inputted values
w_kg	body weight (kg)	Inputted values
vax_1	vaccination 1st dose	1.Yes 0.No
vax_2	vaccination 2nd dose	1.Yes 0.No
smoking	smoking	1.Yes 2.No
alcohol	alcohol	1.Yes 2.No
htn	Hypertension	1.Yes 2.No
cvd	Cardiovascular disease	1.Yes 2.No
copd	COPD	1.Yes 2.No
diabete	Diabetes mellitus	1.Yes 2.No
ckd	Renal failure	1.Yes 2.No
cancer	Malignant	1.Yes 2.No
asthma	Asthma	1.Yes 2.No
HIV	HIV	1.Yes 2.No
TB	Tuberculosis	1.Yes 2.No
HC	High cholesterol	1.Yes 2.No
Stroke	Stroke	1.Yes 2.No
dementia	Dementia	1.Yes 2.No
No_comobidities	Number of comobidities	Inputted values
comorbid_other	Other comorbidities	1.Yes 0.No
pregnant	pregnant	1.Yes 0.No
Trans	Rout of transmission	1.Direct contact from family members 2.Direct contact from other than family 3.Co-workers 4.unknown
temp	Body temperature	Inputted values
sbp	Systolic blood pressure	Inputted values
dbp	Diastolic blood pressure	Inputted values
br	Respiration rate	Inputted values
hr	Heart rate	Inputted values
sp02	SpO2(%)	Inputted values
glasgow	Glasgow Coma Scale	Inputted values
dry_cough	Dry Cough	1.Yes 2.No
prod_cough	Productive cough	1.Yes 2.No
shortness_breath	Dyspnea	1.Yes 2.No
myalgia	Myalgia	1.Yes 2.No
headache	Headache	1.Yes 2.No
sore_throat	Sore throat	1.Yes 2.No
nausea	Nausea	1.Yes 2.No
diarrhea	Diarrhea	1.Yes 2.No
anosmia	Olfactory	1.Yes 2.No
ageusia	Gustatory	1.Yes 2.No
sneeze	Sneeze	1.Yes 2.No
stomachache	Stomachache	1.Yes 2.No
wbc	WBC	Inputted values
neut	Neutrophil count	Inputted values
plt	Platelet	Inputted values
hgb	Hemoglobin	Inputted values
na	Sodium	Inputted values
ure_mg.dl	Urea	Inputted values
ka	Potassium	Inputted values
cre	Creatinine	Inputted values
alt	ALT	Inputted values
ast	AST	Inputted values
bit	Total bilirubin	Inputted values
crphs	hs-CRP	Inputted values
pct	Procalcitonin	Inputted values
ddimer	D-dimer	Inputted values
fer	Serum ferritin	Inputted values
il6	IL-6	Inputted values
dd	Chest Xray, Consolidation shadow	1.Yes 2.No
km	Chest Xray, Grand-grass opacity	1.Yes 2.No
tn	Chest Xray, Bilateral pulmonary infiltration	1.Yes 2.No
antibiotics	Antibiotics	1.Yes 2.No
antifungal	Antifungal	1.Yes 2.No
mpred	Methylprednisolone	1.Yes 0.No
dexam	Dexamethasone	1.Yes 2.No
dexam_dur	Duration of treatment with dexamethasone (days)	Inputted values
remdesivir	Remdesivir	1.Yes 2.No
mask_s	Oxygen mask	1.Yes 2.No
mask_r	Oxygen Reservoir Bag	1.Yes 2.No
cannula	Nasal cannula	1.Yes 2.No
hfnc	High-flow nasal cannula	1.Yes 2.No
bipap	BIPAP	1.Yes 2.No
inv_ven	Invasive mechanical ventilation	1.Yes 2.No
ards	ARDS	1.Yes 2.No
hf	Heart failure	1.Yes 2.No
rf	Renal failure	1.Yes 2.No
micro_culture	Bacterial culture	1.Positive 2.Negative
